# Supplementary material for: Hyperphosphorylation of Human Osteopontin and Its Impact on Structural Dynamics and Molecular Recognition
Source: Biochemistry. 2021 Apr 20;60(17):1347–55. doi: 10.1021/acs.biochem.1c00050 (PMC8154273; doi:10.1021/acs.biochem.1c00050)
Supplement: Supplementary file 3 — bi1c00050_si_003.xlsx [file bi1c00050_si_003.xlsx]

## Sheet: proteinGroups
Protein IDs	Majority protein IDs	Peptide counts (all)	Peptide counts (razor+unique)	Peptide counts (unique)	Protein names	Gene names	Fasta headers	Number of proteins	Peptides	Razor + unique peptides	Unique peptides	Sequence coverage [%]	Unique + razor sequence coverage [%]	Unique sequence coverage [%]	Sequence length	Sequence lengths	Mol. weight [kDa]	Q-value	Score	Intensity	MS/MS count	Only identified by site	Potential contaminant	id	Peptide IDs	Peptide is razor	Mod. peptide IDs	Evidence IDs	MS/MS IDs	Best MS/MS	Oxidation (M) site IDs	Phospho (STY) site IDs	Oxidation (M) site positions	Phospho (STY) site positions
xx|hOPN_construct;CON__sp|P31096|OSTP_BOVIN	xx|hOPN_construct	25;1	25;1	25;1				2	25	25	25	63.6	63.6	63.6	327	327;278	37.028	0	323.31	23060000000	568			206	28;42;43;99;100;118;155;156;168;169;170;185;186;250;256;257;391;392;414;417;418;444;446;472;607	True;True;True;True;True;True;True;True;True;True;True;True;True;True;True;True;True;True;True;True;True;True;True;True;True	28;29;30;44;45;46;47;108;109;110;132;133;134;173;174;175;176;177;178;179;180;192;193;194;195;196;197;198;213;214;215;216;217;218;286;287;288;294;295;296;297;298;299;442;443;444;467;470;471;498;499;500;501;503;504;505;506;534;535;680	37;38;39;40;58;59;60;61;62;63;64;65;66;198;199;200;201;202;281;282;283;284;285;286;287;288;289;290;358;359;360;361;362;363;364;365;366;367;368;369;370;371;372;373;374;375;376;377;378;379;380;381;382;383;384;385;386;387;388;389;390;391;392;393;394;395;396;397;398;399;400;401;402;403;404;405;406;407;408;409;410;411;412;413;414;415;416;417;418;419;420;421;422;423;424;425;426;427;428;429;430;431;432;…	66;67;68;69;70;71;72;95;96;97;98;99;100;101;102;103;104;105;344;345;346;347;348;540;541;542;543;544;545;546;547;548;549;550;551;552;553;554;555;556;557;673;674;675;676;677;678;679;680;681;682;683;684;685;686;687;688;689;690;691;692;693;694;695;696;697;698;699;700;701;702;703;704;705;706;707;708;709;710;711;712;713;714;715;716;717;718;719;720;721;722;723;724;725;726;727;728;729;730;731;732;733;734…	66;97;104;344;348;550;705;933;980;1009;1017;1037;1060;1290;1323;1338;1632;1634;1693;1702;1703;1811;1823;1868;2331	62;63	22;23;24;25;26;27;28;29;30;31;32;33;34;35;36;37;38;39;40;41;42;43;44;45;46;47;58;59;60;62	206;297	37;39;40;75;76;175;178;182;198;203;204;208;228;232;237;240;241;247;252;267;271;276;283;288;293;304;316;321;323;324
P0A9K9	P0A9K9	10	10	10	FKBP-type peptidyl-prolyl cis-trans isomerase SlyD	slyD	sp|P0A9K9|SLYD_ECOLI FKBP-type peptidyl-prolyl cis-trans isomerase SlyD OS=Escherichia coli (strain K12) GN=slyD PE=1 SV=1	1	10	10	10	50.5	50.5	50.5	196	196	20.853	0	323.31	18979000000	289			99	92;107;136;137;144;151;274;353;541;575	True;True;True;True;True;True;True;True;True;True	99;100;117;118;119;153;154;161;162;169;316;397;398;607;642;643;644	141;142;143;144;145;146;147;148;149;150;151;152;153;154;155;156;157;158;159;160;161;162;163;164;165;166;167;168;169;170;171;172;173;174;175;176;177;178;179;180;181;211;212;213;214;215;216;217;218;219;220;221;222;223;224;225;226;227;228;229;230;231;232;233;234;314;315;316;324;325;326;327;328;329;330;331;332;333;334;335;336;343;344;345;346;347;348;349;350;351;352;353;720;721;812;813;814;815;816;817…	266;267;268;269;270;271;272;273;274;275;276;277;278;279;280;281;282;283;284;285;286;287;288;289;290;291;292;293;294;295;296;297;298;299;300;301;302;303;304;305;306;307;308;309;310;311;312;313;314;315;316;317;318;360;361;362;363;364;365;366;367;368;369;370;371;372;373;374;375;376;377;378;379;380;381;382;383;384;385;386;387;388;389;390;391;392;393;394;395;396;397;398;399;400;401;402;403;404;405;406…	273;371;584;586;624;648;1386;1515;2045;2154	32;33;34;35	9	1;85;94;124	10
P0AG67	P0AG67	51	51	51	30S ribosomal protein S1	rpsA	sp|P0AG67|RS1_ECOLI 30S ribosomal protein S1 OS=Escherichia coli (strain K12) GN=rpsA PE=1 SV=1	1	51	51	51	63	63	63	557	557	61.157	0	323.31	18770000000	520			139	15;16;17;29;45;46;47;70;72;78;81;95;98;102;103;110;111;121;132;159;162;163;164;176;199;200;206;213;261;262;362;363;364;376;396;407;408;411;431;432;439;460;507;508;509;549;560;561;586;587;588	True;True;True;True;True;True;True;True;True;True;True;True;True;True;True;True;True;True;True;True;True;True;True;True;True;True;True;True;True;True;True;True;True;True;True;True;True;True;True;True;True;True;True;True;True;True;True;True;True;True;True	15;16;17;31;49;50;51;74;75;77;83;84;87;88;103;104;107;112;113;123;124;137;149;183;186;187;188;204;231;232;238;245;303;304;408;409;410;411;412;413;425;426;448;449;460;461;464;484;485;486;493;522;570;571;572;615;627;628;655;656;657;658;659;660	19;20;21;22;23;24;25;41;42;43;68;69;70;71;72;73;100;101;102;103;104;105;106;107;108;109;110;111;112;114;115;122;123;126;127;128;129;184;185;186;187;188;189;193;194;195;196;197;204;205;206;207;238;239;294;309;310;485;488;489;490;491;492;493;494;522;566;567;568;569;570;571;572;573;574;575;576;577;578;579;580;589;590;599;600;700;701;702;703;704;705;835;836;837;838;839;840;841;842;843;844;845;846;847…	31;32;33;34;35;36;37;38;39;40;41;42;43;44;45;46;47;48;49;50;51;52;53;73;74;75;107;108;109;110;111;112;113;114;115;116;117;118;119;120;121;122;123;124;125;126;127;128;129;130;164;165;166;167;168;169;170;171;172;173;174;175;176;177;178;179;180;181;182;183;184;185;186;187;188;189;190;191;192;193;194;195;196;197;198;199;200;201;202;203;204;205;206;207;208;209;210;211;212;213;214;215;216;217;218;219;2…	32;44;48;73;112;114;130;223;235;246;252;327;339;351;356;448;449;562;579;948;952;958;959;1025;1077;1110;1168;1182;1345;1361;1546;1564;1592;1608;1658;1671;1681;1685;1718;1762;1788;1851;1977;1981;1985;2087;2108;2118;2277;2283;2302	45;46;47;48;49		1;193;223;331;547
CON__sp|P00761|TRYP_PIG;CON__sp|P00760|TRY1_BOVIN	CON__sp|P00761|TRYP_PIG	6;1	6;1	6;1				2	6	6	6	32	32	32	231	231;246	24.409	0	200.43	3045500000	46		+	4	152;236;296;333;372;546	True;True;True;True;True;True	170;271;272;338;375;421;612	354;639;640;641;745;746;786;787;862;1144;1145;1146;1147;1148;1149;1150	668;1249;1250;1251;1252;1415;1416;1417;1418;1419;1420;1468;1469;1470;1471;1472;1473;1604;2054;2055;2056;2057;2058;2059;2060;2061;2062;2063;2064;2065;2066;2067;2068;2069;2070;2071;2072;2073;2074;2075;2076;2077;2078;2079;2080;2081	668;1252;1419;1470;1604;2080	1		94
P0ACP5	P0ACP5	1	1	1	HTH-type transcriptional regulator GntR	gntR	sp|P0ACP5|GNTR_ECOLI HTH-type transcriptional regulator GntR OS=Escherichia coli (strain K12) GN=gntR PE=1 SV=1	1	1	1	1	2.4	2.4	2.4	331	331	36.422	0.0069444	0.67908	664590000	3			120	285	True	327	734	1401;1402;1403	1403
P0A6Y8	P0A6Y8	41	41	41	Chaperone protein DnaK	dnaK	sp|P0A6Y8|DNAK_ECOLI Chaperone protein DnaK OS=Escherichia coli (strain K12) GN=dnaK PE=1 SV=2	1	41	41	41	53	53	53	638	638	69.114	0	323.31	925700000	125			62	0;32;65;66;75;76;94;109;138;153;154;214;215;222;228;233;234;271;273;305;345;346;356;358;367;379;380;381;382;393;394;429;436;437;443;478;535;540;543;566;567	True;True;True;True;True;True;True;True;True;True;True;True;True;True;True;True;True;True;True;True;True;True;True;True;True;True;True;True;True;True;True;True;True;True;True;True;True;True;True;True;True	0;34;69;70;80;81;102;121;122;155;171;172;246;247;257;263;268;269;313;315;347;387;388;389;401;403;404;416;429;430;431;432;445;446;482;490;491;497;541;601;606;609;633;634	0;1;2;3;47;48;92;93;94;95;96;118;119;120;183;236;237;317;355;356;357;601;602;603;604;605;621;628;635;636;637;716;719;755;799;800;801;802;803;804;822;825;826;827;857;870;871;872;873;874;875;892;893;894;940;957;958;959;969;970;1056;1057;1058;1129;1134;1135;1140;1179;1180;1181	0;1;2;3;4;5;6;7;8;9;10;11;12;79;80;151;152;153;154;155;156;157;158;239;240;241;242;243;320;445;446;447;587;669;670;671;672;1183;1184;1185;1186;1187;1188;1189;1190;1191;1192;1193;1194;1195;1196;1197;1198;1199;1200;1201;1225;1226;1233;1244;1245;1246;1247;1380;1384;1385;1433;1485;1486;1487;1488;1489;1490;1491;1492;1493;1494;1495;1496;1529;1532;1533;1534;1598;1599;1612;1613;1614;1615;1616;1617;1618;1…	7;80;152;157;239;242;320;446;587;669;670;1191;1197;1226;1233;1245;1246;1380;1385;1433;1485;1496;1529;1532;1599;1612;1613;1614;1615;1649;1651;1715;1778;1779;1799;1936;2026;2033;2049;2139;2140	22;23;24;25;26;27		89;110;259;348;515;588
CON__sp|P12763|FETUA_BOVIN	CON__sp|P12763|FETUA_BOVIN	7	7	7				1	7	7	7	20.1	20.1	20.1	359	359	38.418	0	323.31	707430000	47		+	17	35;203;216;217;218;395;525	True;True;True;True;True;True;True	37;235;248;249;250;251;252;253;447;589	51;583;584;585;606;607;608;609;610;611;612;613;614;615;616;617;895;896;897;1116;1117	84;85;86;1147;1148;1149;1150;1151;1152;1153;1154;1155;1156;1157;1158;1159;1160;1161;1162;1163;1202;1203;1204;1205;1206;1207;1208;1209;1210;1211;1212;1213;1214;1215;1216;1217;1218;1219;1220;1221;1653;1654;1655;2008;2009;2010;2011	86;1160;1209;1217;1221;1653;2009		0;1;2;3		320;323;324;325
P77183	P77183	1	1	1	Uncharacterized protein YagQ	yagQ	sp|P77183|YAGQ_ECOLI Uncharacterized protein YagQ OS=Escherichia coli (strain K12) GN=yagQ PE=4 SV=1	1	1	1	1	2.5	2.5	2.5	318	318	34.954	0	0.82679	208600000	6			189	361	True	407	831;832;833;834	1539;1540;1541;1542;1543;1544	1541	58	18;61	1	2;3
P24197	P24197	1	1	1	4,5-DOPA dioxygenase extradiol	ygiD	sp|P24197|YGID_ECOLI 4,5-DOPA dioxygenase extradiol OS=Escherichia coli (strain K12) GN=ygiD PE=1 SV=4	1	1	1	1	4.8	4.8	4.8	271	271	29.903	0	2.2874	125330000	5			150	526	True	590;591	1118;1119	2012;2013;2014;2015;2016	2012	52		10
P76548	P76548	1	1	1	Uncharacterized protein YffQ	yffQ	sp|P76548|YFFQ_ECOLI Uncharacterized protein YffQ OS=Escherichia coli (strain K12) GN=yffQ PE=4 SV=2	1	1	1	1	8	8	8	125	125	13.819	0.044444	0.34427	114920000	0			184	389	True	440	883;884;885	1628;1629;1630	1628
P0AD61	P0AD61	3	3	3	Pyruvate kinase I	pykF	sp|P0AD61|KPYK1_ECOLI Pyruvate kinase I OS=Escherichia coli (strain K12) GN=pykF PE=1 SV=1	1	3	3	3	10.6	10.6	10.6	470	470	50.729	0	4.7633	517380000	4			122	89;166;456	True;True;True	96;190;518	138;496;1007;1008	263;962;1845;1846	263;962;1845		11		198
P21513	P21513	4	4	4	Ribonuclease E	rne	sp|P21513|RNE_ECOLI Ribonuclease E OS=Escherichia coli (strain K12) GN=rne PE=1 SV=6	1	4	4	4	5.9	5.9	5.9	1061	1061	118.2	0	5.5734	433790000	20			147	51;161;445;580	True;True;True;True	55;185;502;649	77;487;980;1214;1215;1216;1217	134;950;1813;2215;2216;2217;2218;2219;2220;2221;2222;2223;2224;2225;2226;2227;2228;2229;2230;2231	134;950;1813;2225
P77698	P77698	1	1	1	Uncharacterized protein YbcK	ybcK	sp|P77698|YBCK_ECOLI Uncharacterized protein YbcK OS=Escherichia coli (strain K12) GN=ybcK PE=3 SV=1	1	1	1	1	2	2	2	508	508	57.526	0.0070922	0.70871	91268000	2			192	430	True	483	941;942	1716;1717	1716		19;57		421;424
CON__xx|FLAG-tag|FLAG-tag	CON__xx|FLAG-tag|FLAG-tag	1	1	1				1	1	1	1	100	100	100	8	8	1.013	0	74.431	84540000	85		+	42	113	True	126;127	241;242;243;244;245;246;247;248;249;250;251;252;253;254;255;256;257;258;259;260;261;262;263;264;265;266;267;268;269;270;271;272;273;274;275;276	451;452;453;454;455;456;457;458;459;460;461;462;463;464;465;466;467;468;469;470;471;472;473;474;475;476;477;478;479;480;481;482;483;484;485;486;487;488;489;490;491;492;493;494;495;496;497;498;499;500;501;502;503;504;505;506;507;508;509;510;511;512;513;514;515;516;517;518;519;520;521;522;523;524;525;526;527;528;529;530;531;532;533;534;535	460
P0CE48;P0CE47	P0CE48;P0CE47	12;12	12;12	12;12	Elongation factor Tu 2;Elongation factor Tu 1	tufB;tufA	sp|P0CE48|EFTU2_ECOLI Elongation factor Tu 2 OS=Escherichia coli (strain K12) GN=tufB PE=1 SV=1;sp|P0CE47|EFTU1_ECOLI Elongation factor Tu 1 OS=Escherichia coli (strain K12) GN=tufA PE=1 SV=1	2	12	12	12	42.6	42.6	42.6	394	394;394	43.313	0	62.152	112030000	19			141	20;25;125;184;204;219;240;428;533;534;553;554	True;True;True;True;True;True;True;True;True;True;True;True	20;25;141;212;236;254;276;481;598;599;600;619;620	28;33;34;298;299;531;532;586;587;618;647;648;939;1126;1127;1128;1158;1159	57;62;63;567;568;569;1034;1035;1164;1165;1222;1259;1260;1714;2023;2024;2025;2093;2094	57;63;567;1035;1165;1222;1259;1714;2024;2025;2093;2094	50		350
P0ACC3	P0ACC3	5	5	5	Iron-sulfur cluster insertion protein ErpA	erpA	sp|P0ACC3|ERPA_ECOLI Iron-sulfur cluster insertion protein ErpA OS=Escherichia coli (strain K12) GN=erpA PE=1 SV=1	1	5	5	5	36.8	36.8	36.8	114	114	12.1	0	40.282	98162000	12			115	142;453;454;479;480	True;True;True;True;True	159;513;514;515;516;542;543	322;1001;1002;1003;1004;1005;1059;1060;1061	592;593;1838;1839;1840;1841;1842;1843;1940;1941;1942;1943	593;1838;1841;1941;1943
P77316	P77316	1	1	1	Uncharacterized zinc-type alcohol dehydrogenase-like protein YbdR	ybdR	sp|P77316|YBDR_ECOLI Uncharacterized zinc-type alcohol dehydrogenase-like protein YbdR OS=Escherichia coli (strain K12) GN=ybdR PE=3 SV=1	1	1	1	1	1.7	1.7	1.7	412	412	44.175	0.0072993	0.77714	54694000	2			190	303	True	345	753	1430;1431	1430
CON__sp|P04264|K2C1_HUMAN	CON__sp|P04264|K2C1_HUMAN	21	21	13				1	21	21	13	39.6	39.6	29	644	644	66.038	0	116.86	72270000	30		+	15	58;105;146;157;177;195;373;455;466;468;469;477;482;483;488;516;521;523;524;596;600	True;True;True;True;True;True;True;True;True;True;True;True;True;True;True;True;True;True;True;True;True	62;115;164;181;205;227;422;517;528;530;531;540;545;546;551;579;585;587;588;668;672	84;209;338;483;523;562;863;1006;1019;1021;1022;1023;1024;1055;1063;1064;1069;1105;1111;1113;1114;1115;1254;1259	141;142;143;358;635;636;946;1026;1070;1605;1844;1859;1861;1862;1863;1864;1865;1932;1933;1945;1946;1951;1996;2002;2003;2005;2006;2007;2312;2318;2319	142;358;635;946;1026;1070;1605;1844;1859;1861;1865;1932;1945;1946;1951;1996;2003;2005;2007;2312;2318	6		296
P0A7Q1	P0A7Q1	1	1	1	50S ribosomal protein L35	rpmI	sp|P0A7Q1|RL35_ECOLI 50S ribosomal protein L35 OS=Escherichia coli (strain K12) GN=rpmI PE=1 SV=2	1	1	1	1	20	20	20	65	65	7.2888	0	6.2101	44599000	1			73	165	True	189	495	961	961
P75810	P75810	1	1	1	Inner membrane protein YbjJ	ybjJ	sp|P75810|YBJJ_ECOLI Inner membrane protein YbjJ OS=Escherichia coli (strain K12) GN=ybjJ PE=1 SV=1	1	1	1	1	2.5	2.5	2.5	402	402	41.852	0.027586	0.64442	43930000	1			177	536	True	602	1130	2027	2027
CON__sp|P15497|APOA1_BOVIN	CON__sp|P15497|APOA1_BOVIN	16	16	16				1	16	16	16	50.6	50.6	50.6	265	265	30.276	0	37.592	46951000	23		+	20	63;114;289;314;331;332;404;405;406;422;544;545;577;578;581;597	True;True;True;True;True;True;True;True;True;True;True;True;True;True;True;True	67;128;331;356;373;374;457;458;459;475;610;611;646;647;650;669	89;90;277;738;765;784;785;909;910;911;933;1141;1142;1143;1210;1211;1218;1255;1256	148;149;536;1408;1444;1464;1465;1466;1467;1668;1669;1670;1708;2050;2051;2052;2053;2211;2212;2232;2313;2314;2315	149;536;1408;1444;1464;1467;1668;1669;1670;1708;2050;2052;2211;2212;2232;2314		4		210
P28249	P28249	1	1	1	Protein AsmA	asmA	sp|P28249|ASMA_ECOLI Protein AsmA OS=Escherichia coli (strain K12) GN=asmA PE=3 SV=2	1	1	1	1	1.6	1.6	1.6	617	617	68.962	0.027397	0.60733	41797000	1			154	201	True	233	581	1145	1145		14;15;16		144;148;149
P0AFD1	P0AFD1	7	7	7	NADH-quinone oxidoreductase subunit E	nuoE	sp|P0AFD1|NUOE_ECOLI NADH-quinone oxidoreductase subunit E OS=Escherichia coli (strain K12) GN=nuoE PE=1 SV=1	1	7	7	7	35.5	35.5	35.5	166	166	18.59	0	45.653	43075000	14			132	5;6;115;207;267;321;351	True;True;True;True;True;True;True	5;6;129;239;309;363;394;395	8;9;10;278;591;712;772;773;809;810	17;18;19;20;21;537;1170;1374;1375;1376;1451;1452;1501;1502;1503	17;20;537;1170;1376;1451;1502	43;44		1;26
CON__sp|P35527|K1C9_HUMAN	CON__sp|P35527|K1C9_HUMAN	15	15	14				1	15	15	14	40.8	40.8	39.6	623	623	62.064	0	83.844	33108000	21		+	25	86;122;158;179;180;210;237;286;365;384;401;462;498;520;522	True;True;True;True;True;True;True;True;True;True;True;True;True;True;True	93;138;182;207;208;242;273;328;414;434;454;524;561;584;586	134;295;484;525;526;594;642;643;644;735;854;855;877;906;1014;1080;1110;1112	258;564;947;1028;1029;1173;1253;1254;1255;1256;1404;1595;1596;1621;1622;1664;1854;1964;1965;2001;2004	258;564;947;1028;1029;1173;1256;1404;1596;1621;1664;1854;1965;2001;2004	11;12;13;14		157;234;245;326
P63020	P63020	5	5	5	Fe/S biogenesis protein NfuA	nfuA	sp|P63020|NFUA_ECOLI Fe/S biogenesis protein NfuA OS=Escherichia coli (strain K12) GN=nfuA PE=1 SV=1	1	5	5	5	24.1	24.1	24.1	191	191	20.997	0	23.518	31362000	6			170	90;91;249;312;539	True;True;True;True;True	97;98;285;354;605	139;140;659;660;763;1133	264;265;1273;1274;1441;1442;2030	264;265;1273;1441;2030	56		108
P33230	P33230	1	1	1	Double-strand break reduction protein	rcbA	sp|P33230|RCBA_ECOLI Double-strand break reduction protein OS=Escherichia coli (strain K12) GN=rcbA PE=1 SV=2	1	1	1	1	14.5	14.5	14.5	69	69	7.863	0.043716	0.34077	27594000	0			158	259	True	301	698	1341	1341
CON__sp|P35908|K22E_HUMAN;CON__sp|Q3TTY5|K22E_MOUSE;CON__sp|Q9R0H5|K2C71_MOUSE;CON__sp|Q6NXH9|K2C73_MOUSE;CON__sp|Q14CN4|K2C72_HUMAN;CON__sp|Q6IME9|K2C72_MOUSE;CON__sp|Q3SY84|K2C71_HUMAN;CON__sp|Q7RTS7|K2C74_HUMAN;CON__sp|Q86Y46|K2C73_HUMAN;CON__sp|Q7Z794|K2C1B_HUMAN;CON__sp|P19013|K2C4_HUMAN	CON__sp|P35908|K22E_HUMAN	18;5;3;3;2;2;2;2;2;2;1	17;5;2;2;2;2;2;2;2;1;1	12;3;0;0;0;0;0;0;0;0;0				11	18	17	12	30	28.2	20.8	639	639;707;524;539;511;520;523;529;540;578;534	65.432	0	30.186	29084000	20		+	26	55;60;106;134;146;174;175;194;209;278;374;471;487;503;547;548;601;605	True;True;True;True;False;True;True;True;True;True;True;True;True;True;True;True;True;True	59;64;116;151;164;202;203;226;241;320;423;533;550;566;613;614;673;678	81;86;210;312;338;520;521;561;593;726;864;1026;1068;1086;1151;1152;1260;1265	138;145;359;582;635;636;1022;1023;1069;1172;1392;1606;1867;1950;1972;2082;2083;2084;2320;2327	138;145;359;582;635;1022;1023;1069;1172;1392;1606;1867;1950;1972;2082;2084;2320;2327	15		294
P09373	P09373	9	9	9	Formate acetyltransferase 1	pflB	sp|P09373|PFLB_ECOLI Formate acetyltransferase 1 OS=Escherichia coli (strain K12) GN=pflB PE=1 SV=2	1	9	9	9	21.6	21.6	21.6	760	760	85.356	0	91.451	27087000	13			49	79;84;87;126;252;284;515;531;562	True;True;True;True;True;True;True;True;True	85;91;94;142;143;290;326;578;596;629	124;132;135;300;301;669;732;733;1103;1104;1124;1174	247;255;256;259;570;571;1301;1399;1400;1994;1995;2021;2131	247;255;259;571;1301;1400;1995;2021;2131	20		715
P0A6A8	P0A6A8	3	3	3	Acyl carrier protein	acpP	sp|P0A6A8|ACP_ECOLI Acyl carrier protein OS=Escherichia coli (strain K12) GN=acpP PE=1 SV=2	1	3	3	3	21.8	21.8	21.8	78	78	8.6394	0	2.8622	25878000	8			52	232;264;360	True;True;True	267;306;406	634;708;829;830	1241;1242;1243;1367;1368;1536;1537;1538	1241;1367;1536	21		1
CON__sp|P13645|K1C10_HUMAN;CON__sp|P08730|K1C13_MOUSE;CON__sp|P02535|K1C10_MOUSE;CON__sp|O77727|K1C15_SHEEP;CON__sp|P05784|K1C18_MOUSE;CON__sp|P13646|K1C13_HUMAN;CON__sp|Q9Z2K1|K1C16_MOUSE;CON__tr|Q3ZAW8|Q3ZAW8_MOUSE;CON__sp|Q99456|K1C12_HUMAN;CON__sp|Q61897|KT33B_MOUSE;CON__sp|Q14525|KT33B_HUMAN;CON__sp|P02534|K1M1_SHEEP;CON__sp|Q61765|K1H1_MOUSE;CON__sp|Q15323|K1H1_HUMAN;CON__sp|Q14532|K1H2_HUM…	CON__sp|P13645|K1C10_HUMAN	13;4;4;3;2;2;2;2;2;1;1;1;1;1;1;1;1;1;1;1;1;1;1;1	12;3;4;3;1;2;2;2;1;1;1;1;1;1;1;1;1;1;1;1;1;1;1;1	9;1;2;2;0;1;0;0;0;0;0;0;0;0;0;0;0;0;0;0;0;0;0;0				24	13	12	9	21.1	21.1	16.8	584	584;437;570;453;423;458;469;470;494;404;404;412;416;416;448;449;450;455;455;456;459;467;468;525	58.826	0	37.568	24313000	16		+	18	34;193;279;286;287;309;370;426;481;494;565;584;602	True;True;True;False;True;True;True;True;True;True;True;True;True	36;225;321;328;329;351;419;479;544;557;632;653;674	50;560;727;735;736;759;760;860;937;1062;1075;1076;1178;1221;1261	83;1068;1393;1404;1405;1437;1438;1602;1712;1944;1957;1958;1959;2137;2235;2321	83;1068;1393;1404;1405;1437;1602;1712;1944;1957;2137;2235;2321	5;8		150;291
P0ABD8	P0ABD8	1	1	1	Biotin carboxyl carrier protein of acetyl-CoA carboxylase	accB	sp|P0ABD8|BCCP_ECOLI Biotin carboxyl carrier protein of acetyl-CoA carboxylase OS=Escherichia coli (strain K12) GN=accB PE=1 SV=1	1	1	1	1	5.8	5.8	5.8	156	156	16.687	0	1.9254	22905000	4			109	355	True	400	820;821	1525;1526;1527;1528	1526	38;39		123;124
CON__sp|P02081|HBBF_BOVIN;CON__sp|P02070|HBB_BOVIN	CON__sp|P02081|HBBF_BOVIN	7;2	7;2	7;2				2	7	7	7	60.7	60.7	60.7	145	145;145	15.859	0	25.963	23095000	12		+	11	7;139;315;354;434;563;589	True;True;True;True;True;True;True	7;156;357;399;488;630;661	11;318;319;766;819;955;1175;1176;1246	22;23;588;589;1445;1524;1774;2132;2133;2134;2135;2304	23;588;1445;1524;1774;2132;2304	4		1
P37757	P37757	1	1	1	Uncharacterized isomerase YddE	yddE	sp|P37757|YDDE_ECOLI Uncharacterized isomerase YddE OS=Escherichia coli (strain K12) GN=yddE PE=1 SV=2	1	1	1	1	5.7	5.7	5.7	297	297	32.318	0	0.89408	21782000	1			162	352	True	396	811	1504	1504	54		1
P68679	P68679	5	5	5	30S ribosomal protein S21	rpsU	sp|P68679|RS21_ECOLI 30S ribosomal protein S21 OS=Escherichia coli (strain K12) GN=rpsU PE=1 SV=2	1	5	5	5	43.7	43.7	43.7	71	71	8.4999	0	9.2433	22871000	9			174	23;120;127;128;579	True;True;True;True;True	23;136;144;145;648	31;292;293;302;303;304;1212;1213	60;559;560;561;572;573;574;2213;2214	60;560;572;573;2214
CON__sp|P17697|CLUS_BOVIN	CON__sp|P17697|CLUS_BOVIN	11	11	11				1	11	11	11	18	18	18	439	439	51.113	0	54.832	19191000	15		+	22	67;265;266;318;339;366;403;447;528;529;613	True;True;True;True;True;True;True;True;True;True;True	71;307;308;360;381;415;456;507;593;594;686	97;709;710;711;769;793;856;908;994;1121;1122;1274	159;1369;1370;1371;1372;1373;1448;1479;1597;1667;1831;2018;2019;2338;2339	159;1370;1372;1448;1479;1597;1667;1831;2018;2019;2339	10		181
P0A9S5	P0A9S5	6	6	6	Glycerol dehydrogenase	gldA	sp|P0A9S5|GLDA_ECOLI Glycerol dehydrogenase OS=Escherichia coli (strain K12) GN=gldA PE=1 SV=1	1	6	6	6	15	15	15	367	367	38.712	0	16.22	19068000	10			102	41;235;253;298;348;603	True;True;True;True;True;True	43;270;291;340;391;675	57;638;670;671;748;806;1262	93;94;1248;1302;1303;1422;1423;1424;1498;2322	94;1248;1302;1423;1498;2322	36;37		1;218
P0A9A9	P0A9A9	4	4	4	Ferric uptake regulation protein	fur	sp|P0A9A9|FUR_ECOLI Ferric uptake regulation protein OS=Escherichia coli (strain K12) GN=fur PE=1 SV=1	1	4	4	4	35.8	35.8	35.8	148	148	16.795	0	42.971	18443000	6			94	242;424;558;568	True;True;True;True	278;477;624;635	650;935;1165;1182	1262;1710;2101;2102;2143;2144	1262;1710;2101;2144		8		106
P0ACD4	P0ACD4	4	4	4	Iron-sulfur cluster assembly scaffold protein IscU	iscU	sp|P0ACD4|ISCU_ECOLI Iron-sulfur cluster assembly scaffold protein IscU OS=Escherichia coli (strain K12) GN=iscU PE=1 SV=1	1	4	4	4	28.1	28.1	28.1	128	128	13.848	0	6.851	15360000	6			116	2;475;557;571	True;True;True;True	2;538;623;638	5;1053;1163;1164;1185	14;1930;2099;2100;2147;2148	14;1930;2100;2147
P0AC69	P0AC69	5	5	5	Glutaredoxin-4	grxD	sp|P0AC69|GLRX4_ECOLI Glutaredoxin-4 OS=Escherichia coli (strain K12) GN=grxD PE=1 SV=1	1	5	5	5	40.9	40.9	40.9	115	115	12.879	0	12.912	14374000	10			114	135;171;172;402;604	True;True;True;True;True	152;199;200;455;676;677	313;516;517;518;907;1263;1264	583;1018;1019;1020;1665;1666;2323;2324;2325;2326	583;1018;1020;1666;2326	41	10	21	109
CON__sp|P01966|HBA_BOVIN	CON__sp|P01966|HBA_BOVIN	4	4	4				1	4	4	4	35.9	35.9	35.9	142	142	15.184	0	9.3857	13408000	6		+	10	350;537;555;569	True;True;True;True	393;603;621;636	808;1131;1160;1161;1183	1500;2028;2095;2096;2097;2145	1500;2028;2097;2145	3		33
CON__sp|P34955|A1AT_BOVIN	CON__sp|P34955|A1AT_BOVIN	8	8	8				1	8	8	8	20.4	20.4	20.4	416	416	46.103	0	20.629	11755000	9		+	24	3;190;325;330;336;500;585;599	True;True;True;True;True;True;True;True	3;222;367;372;378;563;654;671	6;557;778;783;790;1082;1222;1258	15;1065;1457;1462;1463;1476;1967;2236;2317	15;1065;1457;1462;1476;1967;2236;2317
CON__sp|P04259|K2C6B_HUMAN;CON__sp|P48668|K2C6C_HUMAN;CON__sp|P02538|K2C6A_HUMAN;CON__sp|Q8VED5|K2C79_MOUSE;CON__sp|P05787|K2C8_HUMAN;CON__sp|Q5XKE5|K2C79_HUMAN;CON__sp|O95678|K2C75_HUMAN	CON__sp|P04259|K2C6B_HUMAN;CON__sp|P48668|K2C6C_HUMAN;CON__sp|P02538|K2C6A_HUMAN;CON__sp|Q8VED5|K2C79_MOUSE	7;6;6;4;3;3;3	2;2;2;1;1;1;1	0;0;0;0;0;0;0			;;;	7	7	2	0	11.9	3	0	564	564;564;564;531;483;535;551	60.066	0	1.0444	11582000	8		+	14	60;134;145;373;374;598;600	False;False;True;False;False;True;False	64;151;163;422;423;670;672	86;312;337;863;864;1257;1259	145;582;634;1605;1606;2316;2318;2319	145;582;634;1605;1606;2316;2318
P0A7M9	P0A7M9	2	2	2	50S ribosomal protein L31	rpmE	sp|P0A7M9|RL31_ECOLI 50S ribosomal protein L31 OS=Escherichia coli (strain K12) GN=rpmE PE=1 SV=1	1	2	2	2	24.3	24.3	24.3	70	70	7.871	0	2.4774	11211000	4			71	104;149	True;True	114;167	208;341	357;639;640;641	357;640
P17169	P17169	8	8	8	Glutamine--fructose-6-phosphate aminotransferase [isomerizing]	glmS	sp|P17169|GLMS_ECOLI Glutamine--fructose-6-phosphate aminotransferase [isomerizing] OS=Escherichia coli (strain K12) GN=glmS PE=1 SV=4	1	8	8	8	13.5	13.5	13.5	609	609	66.894	0	24.096	10788000	11			145	123;167;196;224;308;448;489;501	True;True;True;True;True;True;True;True	139;191;228;259;350;508;552;564	296;497;563;623;758;995;996;1070;1083;1084	565;963;1071;1228;1436;1832;1833;1952;1968;1969;1970	565;963;1071;1228;1436;1833;1952;1970	51		448
CON__sp|P15636|API_ACHLY	CON__sp|P15636|API_ACHLY	3	3	3				1	3	3	3	5.1	5.1	5.1	653	653	68.124	0	13.78	10608000	5		+	21	96;433;552	True;True;True	105;487;618	190;191;954;1157	329;330;331;1773;2092	330;1773;2092
P0A910	P0A910	5	5	5	Outer membrane protein A	ompA	sp|P0A910|OMPA_ECOLI Outer membrane protein A OS=Escherichia coli (strain K12) GN=ompA PE=1 SV=1	1	5	5	5	25.1	25.1	25.1	346	346	37.2	0	32.328	10189000	6			92	68;182;227;302;369	True;True;True;True;True	72;210;262;344;418	98;529;627;752;859	160;161;1032;1232;1429;1601	160;1032;1232;1429;1601
P33650	P33650	1	1	1	Ferrous iron transport protein B	feoB	sp|P33650|FEOB_ECOLI Ferrous iron transport protein B OS=Escherichia coli (strain K12) GN=feoB PE=1 SV=1	1	1	1	1	0.9	0.9	0.9	773	773	84.473	0	0.87943	10009000	2			159	283	True	325	731	1397;1398	1398
P0AEU7	P0AEU7	5	5	5	Chaperone protein Skp	skp	sp|P0AEU7|SKP_ECOLI Chaperone protein Skp OS=Escherichia coli (strain K12) GN=skp PE=1 SV=1	1	5	5	5	19.9	19.9	19.9	161	161	17.688	0	25.952	10108000	5			130	53;54;349;513;514	True;True;True;True;True	57;58;392;576;577	79;80;807;1101;1102	136;137;1499;1992;1993	136;137;1499;1992;1993	42		60
CON__sp|Q58D62|FETUB_BOVIN	CON__sp|Q58D62|FETUB_BOVIN	6	6	6				1	6	6	6	14.5	14.5	14.5	387	387	42.663	0	8.7975	9867500	6		+	34	26;97;147;591;592;606	True;True;True;True;True;True	26;106;165;663;664;679	35;192;339;1248;1249;1266	64;332;637;2306;2307;2328	64;332;637;2306;2307;2328	18		169
P0A998	P0A998	3	3	3	Bacterial non-heme ferritin	ftnA	sp|P0A998|FTNA_ECOLI Bacterial non-heme ferritin OS=Escherichia coli (strain K12) GN=ftnA PE=1 SV=1	1	3	3	3	26.1	26.1	26.1	165	165	19.424	0	28.049	9607900	4			93	293;461;465	True;True;True	335;523;527	742;1013;1017;1018	1412;1853;1857;1858	1412;1853;1857
P69910;P69908	P69910;P69908	3;3	3;3	3;3	Glutamate decarboxylase beta;Glutamate decarboxylase alpha	gadB;gadA	sp|P69910|DCEB_ECOLI Glutamate decarboxylase beta OS=Escherichia coli (strain K12) GN=gadB PE=1 SV=1;sp|P69908|DCEA_ECOLI Glutamate decarboxylase alpha OS=Escherichia coli (strain K12) GN=gadA PE=1 SV=1	2	3	3	3	11.2	11.2	11.2	466	466;466	52.668	0	16.221	9600600	4			176	300;385;438	True;True;True	342;435;492	750;878;960	1426;1427;1623;1780	1427;1623;1780	57		431
P0AG07	P0AG07	1	1	1	Ribulose-phosphate 3-epimerase	rpe	sp|P0AG07|RPE_ECOLI Ribulose-phosphate 3-epimerase OS=Escherichia coli (strain K12) GN=rpe PE=1 SV=1	1	1	1	1	4.4	4.4	4.4	225	225	24.554	0.04321	0.38712	8077400	0			136	441	True	495	964;965;966;967	1791;1792;1793;1794	1791
P0A9B2	P0A9B2	1	1	1	Glyceraldehyde-3-phosphate dehydrogenase A	gapA	sp|P0A9B2|G3P1_ECOLI Glyceraldehyde-3-phosphate dehydrogenase A OS=Escherichia coli (strain K12) GN=gapA PE=1 SV=2	1	1	1	1	7.3	7.3	7.3	331	331	35.532	0	10.732	7477200	3			95	559	True	625;626	1166;1167	2103;2104;2105	2105	31		173
CON__sp|Q2UVX4|CO3_BOVIN	CON__sp|Q2UVX4|CO3_BOVIN	5	5	5				1	5	5	5	2.6	2.6	2.6	1661	1661	187.25	0	4.3076	9350900	6		+	31	205;258;263;449;464	True;True;True;True;True	237;300;305;509;526	588;696;697;706;707;997;1016	1166;1339;1340;1365;1366;1834;1856	1166;1339;1365;1834;1856
P68066	P68066	3	3	3	Autonomous glycyl radical cofactor	grcA	sp|P68066|GRCA_ECOLI Autonomous glycyl radical cofactor OS=Escherichia coli (strain K12) GN=grcA PE=1 SV=1	1	3	3	3	41.7	41.7	41.7	127	127	14.284	0	12.141	6844000	3			173	4;24;130	True;True;True	4;24;147	7;32;306	16;61;576	16;61;576
CON__sp|P02533|K1C14_HUMAN;CON__sp|P08779|K1C16_HUMAN;CON__sp|P08727|K1C19_HUMAN;CON__sp|P19001|K1C19_MOUSE;CON__sp|Q04695|K1C17_HUMAN;CON__sp|Q9QWL7|K1C17_MOUSE;CON__sp|P19012|K1C15_HUMAN;CON__sp|Q6IFX2|K1C42_MOUSE	CON__sp|P02533|K1C14_HUMAN;CON__sp|P08779|K1C16_HUMAN;CON__sp|P08727|K1C19_HUMAN;CON__sp|P19001|K1C19_MOUSE;CON__sp|Q04695|K1C17_HUMAN;CON__sp|Q9QWL7|K1C17_MOUSE;CON__sp|P19012|K1C15_HUMAN	7;5;4;4;4;4;4;3	3;1;1;1;1;1;1;2	3;1;1;1;1;1;1;2			;;;;;;	8	7	3	3	12.5	7.2	7.2	472	472;473;400;403;432;433;456;452	51.561	0	3.8105	6760300	6		+	12	52;279;286;287;518;564;584	True;False;False;False;True;True;False	56;321;328;329;582;631;653	78;727;735;736;1108;1177;1221	135;1393;1404;1405;1999;2136;2235	135;1393;1404;1405;1999;2136;2235	5		119
CON__sp|P13647|K2C5_HUMAN	CON__sp|P13647|K2C5_HUMAN	7	2	1				1	7	2	1	11.7	3.6	1.5	590	590	62.378	0	1.6445	6329500	7		+	19	59;134;145;373;374;532;598	True;False;False;False;False;True;False	63;151;163;422;423;597;670	85;312;337;863;864;1125;1257	144;582;634;1605;1606;2022;2316	144;582;634;1605;1606;2022;2316	9		274
P0AG59	P0AG59	4	4	4	30S ribosomal protein S14	rpsN	sp|P0AG59|RS14_ECOLI 30S ribosomal protein S14 OS=Escherichia coli (strain K12) GN=rpsN PE=1 SV=2	1	4	4	4	39.6	39.6	39.6	101	101	11.58	0	5.8813	6148100	5			138	27;427;450;542	True;True;True;True	27;480;510;608	36;938;998;1138;1139	65;1713;1835;2047;2048	65;1713;1835;2048
P0A7K2	P0A7K2	2	2	2	50S ribosomal protein L7/L12	rplL	sp|P0A7K2|RL7_ECOLI 50S ribosomal protein L7/L12 OS=Escherichia coli (strain K12) GN=rplL PE=1 SV=2	1	2	2	2	19	19	19	121	121	12.295	0	3.6748	5693500	3			69	1;33	True;True	1;35	4;49	13;81;82	13;81
P0A7U7	P0A7U7	3	3	3	30S ribosomal protein S20	rpsT	sp|P0A7U7|RS20_ECOLI 30S ribosomal protein S20 OS=Escherichia coli (strain K12) GN=rpsT PE=1 SV=2	1	3	3	3	42.5	42.5	42.5	87	87	9.6843	0	13.49	5588300	6			77	18;212;593	True;True;True	18;244;665	26;597;598;1250;1251	54;55;1176;1177;2308;2309	55;1176;2309	29		54
P0A9R4	P0A9R4	3	3	3	2Fe-2S ferredoxin	fdx	sp|P0A9R4|FER_ECOLI 2Fe-2S ferredoxin OS=Escherichia coli (strain K12) GN=fdx PE=1 SV=2	1	3	3	3	18.9	18.9	18.9	111	111	12.331	0	16.046	5531100	3			101	583;610;611	True;True;True	652;683;684	1220;1271;1272	2234;2335;2336	2234;2335;2336
P0AC62	P0AC62	3	3	3	Glutaredoxin-3	grxC	sp|P0AC62|GLRX3_ECOLI Glutaredoxin-3 OS=Escherichia coli (strain K12) GN=grxC PE=1 SV=2	1	3	3	3	37.3	37.3	37.3	83	83	9.1374	0	6.3761	5182200	3			113	49;178;198	True;True;True	53;206;230	75;524;565	132;1027;1073	132;1027;1073
P0AES9	P0AES9	1	1	1	Acid stress chaperone HdeA	hdeA	sp|P0AES9|HDEA_ECOLI Acid stress chaperone HdeA OS=Escherichia coli (strain K12) GN=hdeA PE=1 SV=1	1	1	1	1	25.5	25.5	25.5	110	110	11.857	0	19.878	5166700	3			129	88	True	95	136;137	260;261;262	261
P0A7S3	P0A7S3	2	2	2	30S ribosomal protein S12	rpsL	sp|P0A7S3|RS12_ECOLI 30S ribosomal protein S12 OS=Escherichia coli (strain K12) GN=rpsL PE=1 SV=2	1	2	2	2	12.1	12.1	12.1	124	124	13.737	0	2.9367	4982700	3			75	69;594	True;True	73;666	99;1252	162;163;2310	163;2310
P64581	P64581	5	5	5	Uncharacterized protein YqjD	yqjD	sp|P64581|YQJD_ECOLI Uncharacterized protein YqjD OS=Escherichia coli (strain K12) GN=yqjD PE=1 SV=1	1	5	5	5	45.5	45.5	45.5	101	101	11.051	0	12.33	4892300	6			171	297;470;473;485;608	True;True;True;True;True	339;532;536;548;681	747;1025;1051;1066;1268;1269	1421;1866;1928;1948;2332;2333	1421;1866;1928;1948;2333
P0A6Y5	P0A6Y5	4	4	4	33 kDa chaperonin	hslO	sp|P0A6Y5|HSLO_ECOLI 33 kDa chaperonin OS=Escherichia coli (strain K12) GN=hslO PE=1 SV=1	1	4	4	4	16.4	16.4	16.4	292	292	32.534	0	6.1159	4867700	4			61	340;377;459;576	True;True;True;True	382;427;521;645	794;868;1011;1209	1480;1610;1849;2210	1480;1610;1849;2210
P0A7R9	P0A7R9	4	4	4	30S ribosomal protein S11	rpsK	sp|P0A7R9|RS11_ECOLI 30S ribosomal protein S11 OS=Escherichia coli (strain K12) GN=rpsK PE=1 SV=2	1	4	4	4	21.7	21.7	21.7	129	129	13.845	0	5.0376	4790600	5			74	38;270;375;499	True;True;True;True	40;312;424;562	54;715;865;1081	89;90;1379;1607;1966	90;1379;1607;1966	28		85
P0AAC8	P0AAC8	3	3	3	Iron-binding protein IscA	iscA	sp|P0AAC8|ISCA_ECOLI Iron-binding protein IscA OS=Escherichia coli (strain K12) GN=iscA PE=1 SV=1	1	3	3	3	30.8	30.8	30.8	107	107	11.556	0	10.68	4725300	3			106	467;484;574	True;True;True	529;547;641	1020;1065;1188	1860;1947;2151	1860;1947;2151
CON__sp|Q7Z3Y7|K1C28_HUMAN;CON__sp|Q148H6|K1C28_BOVIN	CON__sp|Q7Z3Y7|K1C28_HUMAN;CON__sp|Q148H6|K1C28_BOVIN	3;3	1;1	1;1			;	2	3	1	1	6.5	3	3	464	464;464	50.567	0.032895	0.5074	4521000	3		+	29	279;474;584	False;True;False	321;537;653	727;1052;1221	1393;1929;2235	1393;1929;2235	5		90
P06134	P06134	1	1	1	Bifunctional transcriptional activator/DNA repair enzyme Ada;Methylphosphotriester-DNA--protein-cysteine S-methyltransferase;Methylated-DNA--protein-cysteine methyltransferase	ada	sp|P06134|ADA_ECOLI Bifunctional transcriptional activator/DNA repair enzyme Ada OS=Escherichia coli (strain K12) GN=ada PE=1 SV=2	1	1	1	1	2	2	2	354	354	39.323	0.042424	0.38029	4488100	1			46	328	True	370	781	1460	1460
P0ADN2	P0ADN2	2	2	2	UPF0438 protein YifE	yifE	sp|P0ADN2|YIFE_ECOLI UPF0438 protein YifE OS=Escherichia coli (strain K12) GN=yifE PE=1 SV=2	1	2	2	2	14.3	14.3	14.3	112	112	13.133	0	1.4808	4363100	2			123	13;116	True;True	13;130	17;279	29;538	29;538
P0A825	P0A825	1	1	1	Serine hydroxymethyltransferase	glyA	sp|P0A825|GLYA_ECOLI Serine hydroxymethyltransferase OS=Escherichia coli (strain K12) GN=glyA PE=1 SV=1	1	1	1	1	5.3	5.3	5.3	417	417	45.316	0	3.4911	4349500	1			84	342	True	384	796	1482	1482
P12994	P12994	1	1	1	UPF0098 protein YbhB	ybhB	sp|P12994|YBHB_ECOLI UPF0098 protein YbhB OS=Escherichia coli (strain K12) GN=ybhB PE=1 SV=2	1	1	1	1	12.7	12.7	12.7	158	158	17.085	0.043243	0.33971	4301500	0			143	505	True	568	1088	1974	1974
P0AB71	P0AB71	2	2	2	Fructose-bisphosphate aldolase class 2	fbaA	sp|P0AB71|ALF_ECOLI Fructose-bisphosphate aldolase class 2 OS=Escherichia coli (strain K12) GN=fbaA PE=1 SV=2	1	2	2	2	12	12	12	359	359	39.147	0	22.543	4253400	2			108	129;225	True;True	146;260	305;624	575;1229	575;1229
P0A9Y6	P0A9Y6	2	2	2	Cold shock-like protein CspC	cspC	sp|P0A9Y6|CSPC_ECOLI Cold shock-like protein CspC OS=Escherichia coli (strain K12) GN=cspC PE=1 SV=2	1	2	2	2	42	42	42	69	69	7.4023	0	12.899	4227500	2			104	173;519	True;True	201;583	519;1109	1021;2000	1021;2000
CON__sp|Q7SIH1|A2MG_BOVIN	CON__sp|Q7SIH1|A2MG_BOVIN	1	1	1				1	1	1	1	0.8	0.8	0.8	1510	1510	167.57	0	2.7718	4144100	4		+	35	248	True	284	657;658	1269;1270;1271;1272	1270
P05793	P05793	1	1	1	Ketol-acid reductoisomerase	ilvC	sp|P05793|ILVC_ECOLI Ketol-acid reductoisomerase (NADP(+)) OS=Escherichia coli (strain K12) GN=ilvC PE=1 SV=4	1	1	1	1	5.7	5.7	5.7	491	491	54.068	0	1.7627	4046200	1			45	556	True	622	1162	2098	2098
CON__sp|P08515|GST26_SCHJA	CON__sp|P08515|GST26_SCHJA	5	5	5				1	5	5	5	13.3	13.3	13.3	218	218	25.498	0	3.2659	3706000	5		+	16	188;238;269;335;442	True;True;True;True;True	220;274;311;377;496	555;645;714;789;968	1062;1063;1257;1378;1475;1795	1062;1257;1378;1475;1795	7		69
P00864	P00864	3	3	3	Phosphoenolpyruvate carboxylase	ppc	sp|P00864|CAPP_ECOLI Phosphoenolpyruvate carboxylase OS=Escherichia coli (strain K12) GN=ppc PE=1 SV=1	1	3	3	3	7.4	7.4	7.4	883	883	99.061	0	11.342	3591000	2			43	19;22;371	True;True;True	19;22;420	27;30;861	56;59;1603	56;59;1603
P0A850	P0A850	6	6	6	Trigger factor	tig	sp|P0A850|TIG_ECOLI Trigger factor OS=Escherichia coli (strain K12) GN=tig PE=1 SV=1	1	6	6	6	19.2	19.2	19.2	432	432	48.192	0	12.454	3283600	6			86	44;62;124;141;383;590	True;True;True;True;True;True	48;66;140;158;433;662	67;88;297;321;876;1247	106;147;566;591;1620;2305	106;147;566;591;1620;2305	30		189
P0AC02	P0AC02	1	1	1	Outer membrane protein assembly factor BamD	bamD	sp|P0AC02|BAMD_ECOLI Outer membrane protein assembly factor BamD OS=Escherichia coli (strain K12) GN=bamD PE=1 SV=1	1	1	1	1	6.1	6.1	6.1	245	245	27.829	0.0072464	0.76291	3218700	1			112	550	True	616	1155	2090	2090	40	52	201	211
CON__sp|P02769|ALBU_BOVIN;CON__sp|P02768|ALBU_HUMAN	CON__sp|P02769|ALBU_BOVIN	5;1	5;1	5;1				2	5	5	5	9.9	9.9	9.9	607	607;609	69.293	0	5.8385	3201900	5		+	13	77;101;276;337;440	True;True;True;True;True	82;111;318;379;494	121;203;723;791;963	244;349;350;1389;1477;1790	244;350;1389;1477;1790
P0A6X3	P0A6X3	1	1	1	RNA-binding protein Hfq	hfq	sp|P0A6X3|HFQ_ECOLI RNA-binding protein Hfq OS=Escherichia coli (strain K12) GN=hfq PE=1 SV=2	1	1	1	1	15.7	15.7	15.7	102	102	11.166	0	2.6507	3110100	2			59	30	True	32	44;45	76;77	77
P0AGB6	P0AGB6	1	1	1	ECF RNA polymerase sigma-E factor	rpoE	sp|P0AGB6|RPOE_ECOLI ECF RNA polymerase sigma-E factor OS=Escherichia coli (strain K12) GN=rpoE PE=1 SV=1	1	1	1	1	5.2	5.2	5.2	191	191	21.695	0.027027	0.57858	3049200	1			140	517	True	580;581	1106;1107	1997;1998	1997		13		137
P0A7L8	P0A7L8	2	2	2	50S ribosomal protein L27	rpmA	sp|P0A7L8|RL27_ECOLI 50S ribosomal protein L27 OS=Escherichia coli (strain K12) GN=rpmA PE=1 SV=2	1	2	2	2	17.6	17.6	17.6	85	85	9.1244	0	12.984	2950500	2			70	85;260	True;True	92;302	133;699	257;1342	257;1342		7		81
P0A6F9	P0A6F9	2	2	2	10 kDa chaperonin	groS	sp|P0A6F9|CH10_ECOLI 10 kDa chaperonin OS=Escherichia coli (strain K12) GN=groS PE=1 SV=1	1	2	2	2	27.8	27.8	27.8	97	97	10.387	0	5.9061	2944900	2			54	241;451	True;True	277;511	649;999	1261;1836	1261;1836
P0AFG8	P0AFG8	3	3	3	Pyruvate dehydrogenase E1 component	aceE	sp|P0AFG8|ODP1_ECOLI Pyruvate dehydrogenase E1 component OS=Escherichia coli (strain K12) GN=aceE PE=1 SV=2	1	3	3	3	4.8	4.8	4.8	887	887	99.667	0	8.6245	2807500	3			134	61;112;148	True;True;True	65;125;166	87;240;340	146;450;638	146;450;638
P0AFG6	P0AFG6	3	3	3	Dihydrolipoyllysine-residue succinyltransferase component of 2-oxoglutarate dehydrogenase complex	sucB	sp|P0AFG6|ODO2_ECOLI Dihydrolipoyllysine-residue succinyltransferase component of 2-oxoglutarate dehydrogenase complex OS=Escherichia coli (strain K12) GN=sucB PE=1 SV=2	1	3	3	3	15.1	15.1	15.1	405	405	44.011	0	16.098	2799300	3			133	50;311;419	True;True;True	54;353;472	76;762;930	133;1440;1705	133;1440;1705		12		105
P13458	P13458	1	1	1	Nuclease SbcCD subunit C	sbcC	sp|P13458|SBCC_ECOLI Nuclease SbcCD subunit C OS=Escherichia coli (strain K12) GN=sbcC PE=1 SV=1	1	1	1	1	0.7	0.7	0.7	1048	1048	118.72	0.006993	0.68575	2754600	1			144	415	True	468	925	1694	1694
P75849	P75849	1	1	1	Uncharacterized protein YcbL	ycbL	sp|P75849|YCBL_ECOLI Uncharacterized protein YcbL OS=Escherichia coli (strain K12) GN=ycbL PE=3 SV=1	1	1	1	1	6	6	6	215	215	23.784	0	2.7011	2724100	1			178	280	True	322	728	1394	1394
P25665	P25665	2	2	2	5-methyltetrahydropteroyltriglutamate--homocysteine methyltransferase	metE	sp|P25665|METE_ECOLI 5-methyltetrahydropteroyltriglutamate--homocysteine methyltransferase OS=Escherichia coli (strain K12) GN=metE PE=1 SV=6	1	2	2	2	5.7	5.7	5.7	753	753	84.672	0	9.5907	2720200	1			151	93;143	True;True	101;160	182;323	319;594	319;594
P0A7N4	P0A7N4	2	2	2	50S ribosomal protein L32	rpmF	sp|P0A7N4|RL32_ECOLI 50S ribosomal protein L32 OS=Escherichia coli (strain K12) GN=rpmF PE=1 SV=2	1	2	2	2	33.3	33.3	33.3	57	57	6.4463	0	5.0449	2680900	4			72	71;211	True;True	76;243	113;595;596	230;231;1174;1175	231;1174
P0ACF4	P0ACF4	2	2	2	DNA-binding protein HU-beta	hupB	sp|P0ACF4|DBHB_ECOLI DNA-binding protein HU-beta OS=Escherichia coli (strain K12) GN=hupB PE=1 SV=1	1	2	2	2	35.6	35.6	35.6	90	90	9.2255	0	6.409	2649300	3			118	492;512	True;True	555;575	1073;1099;1100	1955;1990;1991	1955;1990
CON__sp|P01045|KNG2_BOVIN;CON__sp|P01044|KNG1_BOVIN	CON__sp|P01045|KNG2_BOVIN;CON__sp|P01044|KNG1_BOVIN	3;3	3;3	3;3			;	2	3	3	3	4.7	4.7	4.7	619	619;621	68.709	0	4.6528	2547700	3		+	7	347;463;491	True;True;True	390;525;554	805;1015;1072	1497;1855;1954	1497;1855;1954	2		64
P0ABK5	P0ABK5	1	1	1	Cysteine synthase A	cysK	sp|P0ABK5|CYSK_ECOLI Cysteine synthase A OS=Escherichia coli (strain K12) GN=cysK PE=1 SV=2	1	1	1	1	8.7	8.7	8.7	323	323	34.489	0	6.6176	2520700	1			111	197	True	229	564	1072	1072
P0A6Z6	P0A6Z6	1	1	1	Nickel-responsive regulator	nikR	sp|P0A6Z6|NIKR_ECOLI Nickel-responsive regulator OS=Escherichia coli (strain K12) GN=nikR PE=1 SV=1	1	1	1	1	6.8	6.8	6.8	133	133	15.094	0	1.0324	2359400	1			63	457	True	519	1009	1847	1847
P0ACF0	P0ACF0	1	1	1	DNA-binding protein HU-alpha	hupA	sp|P0ACF0|DBHA_ECOLI DNA-binding protein HU-alpha OS=Escherichia coli (strain K12) GN=hupA PE=1 SV=1	1	1	1	1	14.4	14.4	14.4	90	90	9.5349	0	3.2017	2324900	1			117	220	True	255	619	1223	1223
CON__sp|P01862|IGHG2_CAVPO	CON__sp|P01862|IGHG2_CAVPO	1	1	1				1	1	1	1	3.3	3.3	3.3	329	329	35.831	0.026667	0.53615	2261200	2		+	8	388	True	438;439	881;882	1626;1627	1627		48;49		179;180
P37650	P37650	1	1	1	Cellulose synthase operon protein C	bcsC	sp|P37650|BCSC_ECOLI Cellulose synthase operon protein C OS=Escherichia coli (strain K12) GN=bcsC PE=1 SV=3	1	1	1	1	1	1	1	1157	1157	127.72	0.03268	0.50305	2254800	1			161	82	True	89	130	253	253	53		207
P0A870	P0A870	2	2	2	Transaldolase B	talB	sp|P0A870|TALB_ECOLI Transaldolase B OS=Escherichia coli (strain K12) GN=talB PE=1 SV=2	1	2	2	2	14.2	14.2	14.2	317	317	35.219	0	11.15	2253000	3			89	131;343	True;True	148;385	307;308;797	577;578;1483	577;1483
P52119	P52119	1	1	1	UPF0125 protein RatB	ratB	sp|P52119|RATB_ECOLI UPF0125 protein RatB OS=Escherichia coli (strain K12) GN=ratB PE=1 SV=1	1	1	1	1	11.5	11.5	11.5	96	96	10.789	0.04	0.35719	2250600	0			167	387	True	437	880	1625	1625
P0A6T9	P0A6T9	1	1	1	Glycine cleavage system H protein	gcvH	sp|P0A6T9|GCSH_ECOLI Glycine cleavage system H protein OS=Escherichia coli (strain K12) GN=gcvH PE=1 SV=2	1	1	1	1	6.2	6.2	6.2	129	129	13.811	0	1.0852	2171300	1			58	490	True	553	1071	1953	1953
P00968	P00968	1	1	1	Carbamoyl-phosphate synthase large chain	carB	sp|P00968|CARB_ECOLI Carbamoyl-phosphate synthase large chain OS=Escherichia coli (strain K12) GN=carB PE=1 SV=2	1	1	1	1	1	1	1	1073	1073	117.84	0.027211	0.5995	2144800	1			44	56	True	60	82	139	139		5;6;50		935;937;938
P0A853	P0A853	1	1	1	Tryptophanase	tnaA	sp|P0A853|TNAA_ECOLI Tryptophanase OS=Escherichia coli (strain K12) GN=tnaA PE=1 SV=1	1	1	1	1	4.5	4.5	4.5	471	471	52.773	0.043478	0.39067	2119500	1			87	319	True	361	770	1449	1449
A5A614	A5A614	2	2	2	UPF0509 protein YciZ	yciZ	sp|A5A614|YCIZ_ECOLI UPF0509 protein YciZ OS=Escherichia coli (strain K12) GN=yciZ PE=3 SV=1	1	2	2	2	14	14	14	57	57	6.4413	0	2.4845	2056300	2			0	359;458	True;True	405;520	828;1010	1535;1848	1535;1848	0		1
P0AG44	P0AG44	1	1	1	50S ribosomal protein L17	rplQ	sp|P0AG44|RL17_ECOLI 50S ribosomal protein L17 OS=Escherichia coli (strain K12) GN=rplQ PE=1 SV=1	1	1	1	1	6.3	6.3	6.3	127	127	14.364	0	1.3358	2056100	1			137	294	True	336	743	1413	1413
P0A6F5	P0A6F5	3	3	3	60 kDa chaperonin	groL	sp|P0A6F5|CH60_ECOLI 60 kDa chaperonin OS=Escherichia coli (strain K12) GN=groL PE=1 SV=2	1	3	3	3	6.2	6.2	6.2	548	548	57.328	0	2.8408	2055000	2			53	282;420;421	True;True;True	324;473;474	730;931;932	1396;1706;1707	1396;1706;1707
P0AAQ2	P0AAQ2	2	2	2	Uncharacterized protein YajD	yajD	sp|P0AAQ2|YAJD_ECOLI Uncharacterized protein YajD OS=Escherichia coli (strain K12) GN=yajD PE=4 SV=1	1	2	2	2	13.9	13.9	13.9	115	115	13.364	0	2.4299	1972000	2			107	119;291	True;True	135;333	291;740	558;1410	558;1410
CON__sp|P81644|APOA2_BOVIN	CON__sp|P81644|APOA2_BOVIN	3	3	3				1	3	3	3	22	22	22	100	100	11.202	0	3.9701	1883000	3		+	28	31;191;527	True;True;True	33;223;592	46;558;1120	78;1066;2017	78;1066;2017
P0A799	P0A799	2	2	2	Phosphoglycerate kinase	pgk	sp|P0A799|PGK_ECOLI Phosphoglycerate kinase OS=Escherichia coli (strain K12) GN=pgk PE=1 SV=2	1	2	2	2	11.1	11.1	11.1	387	387	41.118	0	9.0608	1831500	2			65	221;251	True;True	256;289	620;668	1224;1300	1224;1300
CON__sp|P01030|CO4_BOVIN	CON__sp|P01030|CO4_BOVIN	2	2	2				1	2	2	2	1.8	1.8	1.8	920	920	101.55	0	1.7094	1790000	2		+	6	48;400	True;True	52;453	74;905	131;1663	131;1663
CON__sp|P00883|ALDOA_RABIT	CON__sp|P00883|ALDOA_RABIT	1	1	1				1	1	1	1	4.1	4.1	4.1	364	364	39.342	0	3.6257	1775200	1		+	5	40	True	42	56	92	92
P62399	P62399	2	2	2	50S ribosomal protein L5	rplE	sp|P62399|RL5_ECOLI 50S ribosomal protein L5 OS=Escherichia coli (strain K12) GN=rplE PE=1 SV=2	1	2	2	2	6.7	6.7	6.7	179	179	20.301	0	2.9542	1766900	2			169	36;37	True;True	38;39	52;53	87;88	87;88
P0A6M8	P0A6M8	1	1	1	Elongation factor G	fusA	sp|P0A6M8|EFG_ECOLI Elongation factor G OS=Escherichia coli (strain K12) GN=fusA PE=1 SV=2	1	1	1	1	2	2	2	704	704	77.58	0	4.9421	1758900	1			55	223	True	258	622	1227	1227
P0ABE5	P0ABE5	1	1	1	Cytochrome b561	cybB	sp|P0ABE5|C561_ECOLI Cytochrome b561 OS=Escherichia coli (strain K12) GN=cybB PE=1 SV=1	1	1	1	1	7.4	7.4	7.4	176	176	20.286	0.0071942	0.75668	1699800	1			110	310	True	352	761	1439	1439		51		68
CON__sp|P20760|IGG2A_RAT;CON__tr|A0A075B5P4|A0A075B5P4_MOUSE;CON__sp|P01868|IGHG1_MOUSE;CON__sp|P20759|IGHG1_RAT;CON__tr|A0A0A6YWR2|A0A0A6YWR2_MOUSE;CON__sp|P01869|IGH1M_MOUSE	CON__sp|P20760|IGG2A_RAT;CON__tr|A0A075B5P4|A0A075B5P4_MOUSE;CON__sp|P01868|IGHG1_MOUSE;CON__sp|P20759|IGHG1_RAT;CON__tr|A0A0A6YWR2|A0A0A6YWR2_MOUSE;CON__sp|P01869|IGH1M_MOUSE	1;1;1;1;1;1	1;1;1;1;1;1	1;1;1;1;1;1			;;;;;	6	1	1	1	3.1	3.1	3.1	322	322;324;324;326;393;393	35.185	0.045455	0.35181	1646500	1		+	9	108	True	120	235	444	444
P0ADZ4	P0ADZ4	2	2	2	30S ribosomal protein S15	rpsO	sp|P0ADZ4|RS15_ECOLI 30S ribosomal protein S15 OS=Escherichia coli (strain K12) GN=rpsO PE=1 SV=2	1	2	2	2	18	18	18	89	89	10.269	0	1.8108	1641100	2			124	486;612	True;True	549;685	1067;1273	1949;2337	1949;2337
CON__sp|P56652|ITIH3_BOVIN	CON__sp|P56652|ITIH3_BOVIN	2	2	2				1	2	2	2	2.4	2.4	2.4	891	891	99.55	0	3.0322	1640200	2		+	27	189;281	True;True	221;323	556;729	1064;1395	1064;1395	16;17		359;512
P0A7Z4	P0A7Z4	1	1	1	DNA-directed RNA polymerase subunit alpha	rpoA	sp|P0A7Z4|RPOA_ECOLI DNA-directed RNA polymerase subunit alpha OS=Escherichia coli (strain K12) GN=rpoA PE=1 SV=1	1	1	1	1	6.7	6.7	6.7	329	329	36.511	0	2.8427	1615600	1			81	117	True	131	280	539	539
P0A6P9	P0A6P9	1	1	1	Enolase	eno	sp|P0A6P9|ENO_ECOLI Enolase OS=Escherichia coli (strain K12) GN=eno PE=1 SV=2	1	1	1	1	3.5	3.5	3.5	432	432	45.654	0	1.9149	1599300	1			57	150	True	168	342	642	642
P0AA25	P0AA25	2	2	2	Thioredoxin-1	trxA	sp|P0AA25|THIO_ECOLI Thioredoxin-1 OS=Escherichia coli (strain K12) GN=trxA PE=1 SV=2	1	2	2	2	19.3	19.3	19.3	109	109	11.806	0	4.3868	1598300	2			105	183;320	True;True	211;362	530;771	1033;1450	1033;1450
CON__sp|O82803|SRPP_HEVBR	CON__sp|O82803|SRPP_HEVBR	1	1	1				1	1	1	1	4.9	4.9	4.9	204	204	22.344	0	6.6418	1539400	1		+	2	11	True	11	15	27	27
CON__tr|A6QPP2|A6QPP2_BOVIN	CON__tr|A6QPP2|A6QPP2_BOVIN	2	2	2				1	2	2	2	3.4	3.4	3.4	496	496	55.207	0	1.7783	1525600	2		+	37	133;502	True;True	150;565	311;1085	581;1971	581;1971
P22188	P22188	1	1	1	UDP-N-acetylmuramoyl-L-alanyl-D-glutamate--2,6-diaminopimelate ligase	murE	sp|P22188|MURE_ECOLI UDP-N-acetylmuramoyl-L-alanyl-D-glutamate--2,6-diaminopimelate ligase OS=Escherichia coli (strain K12) GN=murE PE=1 SV=2	1	1	1	1	2	2	2	495	495	53.343	0.045198	0.34707	1484500	0			148	39	True	41	55	91	91
P0A805	P0A805	3	3	3	Ribosome-recycling factor	frr	sp|P0A805|RRF_ECOLI Ribosome-recycling factor OS=Escherichia coli (strain K12) GN=frr PE=1 SV=1	1	3	3	3	22.7	22.7	22.7	185	185	20.638	0	3.4056	1444500	2			82	64;254;409	True;True;True	68;292;462	91;672;918	150;1304;1683	150;1304;1683
P0A9G6	P0A9G6	2	2	2	Isocitrate lyase	aceA	sp|P0A9G6|ACEA_ECOLI Isocitrate lyase OS=Escherichia coli (strain K12) GN=aceA PE=1 SV=1	1	2	2	2	9.2	9.2	9.2	434	434	47.521	0	1.335	1384500	2			98	504;595	True;True	567;667	1087;1253	1973;2311	1973;2311
P0AEH5	P0AEH5	1	1	1	Protein ElaB	elaB	sp|P0AEH5|ELAB_ECOLI Protein ElaB OS=Escherichia coli (strain K12) GN=elaB PE=1 SV=1	1	1	1	1	13.9	13.9	13.9	101	101	11.306	0	1.4547	1371700	2			127	495	True	558	1077	1960;1961	1960
CON__sp|Q3T052|ITIH4_BOVIN	CON__sp|Q3T052|ITIH4_BOVIN	2	2	2				1	2	2	2	2.5	2.5	2.5	916	916	101.51	0	2.298	1368700	2		+	32	192;327	True;True	224;369	559;780	1067;1459	1067;1459
P64588	P64588	3	3	3	Transcriptional regulator YqjI	yqjI	sp|P64588|YQJI_ECOLI Transcriptional regulator YqjI OS=Escherichia coli (strain K12) GN=yqjI PE=1 SV=1	1	3	3	3	14.5	14.5	14.5	207	207	23.401	0	2.4565	1306100	2			172	230;425;573	True;True;True	265;478;640	630;936;1187	1235;1711;2150	1235;1711;2150
P0A7U3	P0A7U3	1	1	1	30S ribosomal protein S19	rpsS	sp|P0A7U3|RS19_ECOLI 30S ribosomal protein S19 OS=Escherichia coli (strain K12) GN=rpsS PE=1 SV=2	1	1	1	1	8.7	8.7	8.7	92	92	10.43	0	1.1618	1301700	1			76	295	True	337	744	1414	1414
P0A9Q7	P0A9Q7	1	1	1	Aldehyde-alcohol dehydrogenase;Alcohol dehydrogenase;Acetaldehyde dehydrogenase [acetylating];Pyruvate-formate-lyase deactivase	adhE	sp|P0A9Q7|ADHE_ECOLI Aldehyde-alcohol dehydrogenase OS=Escherichia coli (strain K12) GN=adhE PE=1 SV=2	1	1	1	1	2.1	2.1	2.1	891	891	96.126	0	3.5052	1282900	1			100	244	True	280	652	1264	1264
P0A809	P0A809	1	1	1	Holliday junction ATP-dependent DNA helicase RuvA	ruvA	sp|P0A809|RUVA_ECOLI Holliday junction ATP-dependent DNA helicase RuvA OS=Escherichia coli (strain K12) GN=ruvA PE=1 SV=1	1	1	1	1	4.9	4.9	4.9	203	203	22.085	0.038462	0.44081	1274200	0			83	306	True	348	756	1434	1434
P0AE08	P0AE08	1	1	1	Alkyl hydroperoxide reductase subunit C	ahpC	sp|P0AE08|AHPC_ECOLI Alkyl hydroperoxide reductase subunit C OS=Escherichia coli (strain K12) GN=ahpC PE=1 SV=2	1	1	1	1	9.1	9.1	9.1	187	187	20.761	0	2.7187	1217600	1			125	301	True	343	751	1428	1428
P0A7D4	P0A7D4	1	1	1	Adenylosuccinate synthetase	purA	sp|P0A7D4|PURA_ECOLI Adenylosuccinate synthetase OS=Escherichia coli (strain K12) GN=purA PE=1 SV=2	1	1	1	1	4.9	4.9	4.9	432	432	47.344	0	9.35	1146000	1			67	317	True	359	768	1447	1447
CON__sp|P00735|THRB_BOVIN	CON__sp|P00735|THRB_BOVIN	1	1	1				1	1	1	1	1.1	1.1	1.1	625	625	70.505	0	0.97954	1131500	1		+	3	316	True	358	767	1446	1446
P45523	P45523	1	1	1	FKBP-type peptidyl-prolyl cis-trans isomerase FkpA	fkpA	sp|P45523|FKBA_ECOLI FKBP-type peptidyl-prolyl cis-trans isomerase FkpA OS=Escherichia coli (strain K12) GN=fkpA PE=1 SV=1	1	1	1	1	4.1	4.1	4.1	270	270	28.882	0	1.6183	1121600	1			166	452	True	512	1000	1837	1837
CON__sp|Q3ZBD7|G6PI_BOVIN	CON__sp|Q3ZBD7|G6PI_BOVIN	1	1	1				1	1	1	1	2.7	2.7	2.7	557	557	62.854	0	0.98791	1083800	1		+	33	551	True	617	1156	2091	2091
P0A7V8	P0A7V8	1	1	1	30S ribosomal protein S4	rpsD	sp|P0A7V8|RS4_ECOLI 30S ribosomal protein S4 OS=Escherichia coli (strain K12) GN=rpsD PE=1 SV=2	1	1	1	1	7.8	7.8	7.8	206	206	23.469	0	0.88662	1043900	1			80	307	True	349	757	1435	1435
P0A6P1	P0A6P1	1	1	1	Elongation factor Ts	tsf	sp|P0A6P1|EFTS_ECOLI Elongation factor Ts OS=Escherichia coli (strain K12) GN=tsf PE=1 SV=2	1	1	1	1	6	6	6	283	283	30.423	0	2.1804	999530	1			56	538	True	604	1132	2029	2029
P0A7V3	P0A7V3	1	1	1	30S ribosomal protein S3	rpsC	sp|P0A7V3|RS3_ECOLI 30S ribosomal protein S3 OS=Escherichia coli (strain K12) GN=rpsC PE=1 SV=2	1	1	1	1	8.6	8.6	8.6	233	233	25.983	0	3.289	987900	1			79	9	True	9	13	25	25
P39172	P39172	1	1	1	High-affinity zinc uptake system protein ZnuA	znuA	sp|P39172|ZNUA_ECOLI High-affinity zinc uptake system protein ZnuA OS=Escherichia coli (strain K12) GN=znuA PE=1 SV=4	1	1	1	1	7.1	7.1	7.1	310	310	33.777	0	1.7167	971910	1			163	398	True	451	903	1661	1661
P0AF93	P0AF93	1	1	1	2-iminobutanoate/2-iminopropanoate deaminase	ridA	sp|P0AF93|RIDA_ECOLI 2-iminobutanoate/2-iminopropanoate deaminase OS=Escherichia coli (strain K12) GN=ridA PE=1 SV=2	1	1	1	1	10.2	10.2	10.2	128	128	13.611	0	1.6618	933320	1			131	511	True	574	1098	1989	1989
P76556	P76556	1	1	1	Ethanolamine utilization protein EutP	eutP	sp|P76556|EUTP_ECOLI Ethanolamine utilization protein EutP OS=Escherichia coli (strain K12) GN=eutP PE=3 SV=1	1	1	1	1	6.3	6.3	6.3	159	159	17.659	0.044586	0.40303	900290	3			185	272	True	314	717;718	1381;1382;1383	1381
P0AE52	P0AE52	1	1	1	Putative peroxiredoxin bcp	bcp	sp|P0AE52|BCP_ECOLI Putative peroxiredoxin bcp OS=Escherichia coli (strain K12) GN=bcp PE=1 SV=1	1	1	1	1	5.1	5.1	5.1	156	156	17.634	0.04142	0.36788	857250	1			126	570	True	637	1184	2146	2146
P31827	P31827	1	1	1	Uncharacterized protein YddB	yddB	sp|P31827|YDDB_ECOLI Uncharacterized protein YddB OS=Escherichia coli (strain K12) GN=yddB PE=4 SV=2	1	1	1	1	1.3	1.3	1.3	790	790	89.282	0.041176	0.36416	738000	0			156	435	True	489	956	1775	1775
CON__sp|P28800|A2AP_BOVIN	CON__sp|P28800|A2AP_BOVIN	1	1	1				1	1	1	1	2.6	2.6	2.6	492	492	54.71	0	1.8207	727800	2		+	23	288	True	330	737	1406;1407	1407
P76344	P76344	1	1	1	Metal-binding protein ZinT	zinT	sp|P76344|ZINT_ECOLI Metal-binding protein ZinT OS=Escherichia coli (strain K12) GN=zinT PE=1 SV=1	1	1	1	1	9.3	9.3	9.3	216	216	24.762	0	7.718	701140	1			181	202	True	234	582	1146	1146
P0A9X9	P0A9X9	1	1	1	Cold shock protein CspA	cspA	sp|P0A9X9|CSPA_ECOLI Cold shock protein CspA OS=Escherichia coli (strain K12) GN=cspA PE=1 SV=2	1	1	1	1	24.3	24.3	24.3	70	70	7.4032	0	6.5019	696900	1			103	476	True	539	1054	1931	1931
P52697	P52697	1	1	1	6-phosphogluconolactonase	pgl	sp|P52697|6PGL_ECOLI 6-phosphogluconolactonase OS=Escherichia coli (strain K12) GN=pgl PE=1 SV=2	1	1	1	1	8.8	8.8	8.8	331	331	36.307	0	0.84039	680610	1			168	290	True	332	739	1409	1409
P0A862	P0A862	1	1	1	Thiol peroxidase	tpx	sp|P0A862|TPX_ECOLI Thiol peroxidase OS=Escherichia coli (strain K12) GN=tpx PE=1 SV=2	1	1	1	1	13.7	13.7	13.7	168	168	17.835	0.04375	0.3913	655860	1			88	493	True	556	1074	1956	1956
P0A8A0	P0A8A0	1	1	1	Probable transcriptional regulatory protein YebC	yebC	sp|P0A8A0|YEBC_ECOLI Probable transcriptional regulatory protein YebC OS=Escherichia coli (strain K12) GN=yebC PE=1 SV=1	1	1	1	1	4.5	4.5	4.5	246	246	26.422	0	1.6183	644710	1			91	299	True	341	749	1425	1425
P11349	P11349	1	1	1	Respiratory nitrate reductase 1 beta chain	narH	sp|P11349|NARH_ECOLI Respiratory nitrate reductase 1 beta chain OS=Escherichia coli (strain K12) GN=narH PE=1 SV=3	1	1	1	1	3.9	3.9	3.9	512	512	58.066	0.042781	0.3396	628860	0			142	344	True	386	798	1484	1484
P09831	P09831	2	2	2	Glutamate synthase [NADPH] large chain	gltB	sp|P09831|GLTB_ECOLI Glutamate synthase [NADPH] large chain OS=Escherichia coli (strain K12) GN=gltB PE=1 SV=3	1	2	2	2	2.8	2.8	2.8	1486	1486	163.3	0	1.4202	604760	1			50	329;572	True;True	371;639	782;1186	1461;2149	1461;2149
CON__tr|Q3SZH5|Q3SZH5_BOVIN	CON__tr|Q3SZH5|Q3SZH5_BOVIN	1	1	1				1	1	1	1	3.3	3.3	3.3	424	424	45.456	0	1.516	586110	1		+	40	275	True	317	722	1388	1388
P0A879	P0A879	1	1	1	Tryptophan synthase beta chain	trpB	sp|P0A879|TRPB_ECOLI Tryptophan synthase beta chain OS=Escherichia coli (strain K12) GN=trpB PE=1 SV=2	1	1	1	1	6.5	6.5	6.5	397	397	42.983	0	1.5435	573710	1			90	506	True	569	1089	1975	1975
P0AFW8	P0AFW8	1	1	1	Protein rof	rof	sp|P0AFW8|ROF_ECOLI Protein rof OS=Escherichia coli (strain K12) GN=rof PE=1 SV=1	1	1	1	1	17.9	17.9	17.9	84	84	9.4795	0	3.2895	557520	1			135	268	True	310	713	1377	1377
P43676	P43676	1	1	1	Probable low-affinity inorganic phosphate transporter 2	pitB	sp|P43676|PITB_ECOLI Probable low-affinity inorganic phosphate transporter 2 OS=Escherichia coli (strain K12) GN=pitB PE=3 SV=1	1	1	1	1	4	4	4	499	499	53.808	0.041885	0.33939	541440	0			164	245	True	281	653	1265	1265
P32719	P32719	1	1	1	D-allulose-6-phosphate 3-epimerase	alsE	sp|P32719|ALSE_ECOLI D-allulose-6-phosphate 3-epimerase OS=Escherichia coli (strain K12) GN=alsE PE=1 SV=1	1	1	1	1	8.7	8.7	8.7	231	231	26.109	0.043011	0.33963	460270	0			157	246	True	282	654;655	1266;1267	1266
P45424	P45424	1	1	1	Uncharacterized protein YhcH	yhcH	sp|P45424|YHCH_ECOLI Uncharacterized protein YhcH OS=Escherichia coli (strain K12) GN=yhcH PE=3 SV=1	1	1	1	1	6.5	6.5	6.5	154	154	17.038	0.03871	0.46922	443450	1			165	243	True	279	651	1263	1263	55		85
P36683	P36683	1	1	1	Aconitate hydratase B	acnB	sp|P36683|ACNB_ECOLI Aconitate hydratase B OS=Escherichia coli (strain K12) GN=acnB PE=1 SV=3	1	1	1	1	2.9	2.9	2.9	865	865	93.497	0.0070423	0.6968	421680	1			160	239	True	275	646	1258	1258
P76578	P76578	1	1	1	Uncharacterized lipoprotein YfhM	yfhM	sp|P76578|YFHM_ECOLI Uncharacterized lipoprotein YfhM OS=Escherichia coli (strain K12) GN=yfhM PE=1 SV=1	1	1	1	1	0.7	0.7	0.7	1653	1653	181.58	0.026846	0.5731	402760	1			186	334	True	376	788	1474	1474		54;55;56		1040;1044;1047
P23721	P23721	1	1	1	Phosphoserine aminotransferase	serC	sp|P23721|SERC_ECOLI Phosphoserine aminotransferase OS=Escherichia coli (strain K12) GN=serC PE=1 SV=4	1	1	1	1	4.1	4.1	4.1	362	362	39.783	0	2.9137	397550	1			149	12	True	12	16	28	28
P0A7D1	P0A7D1	1	1	1	Peptidyl-tRNA hydrolase	pth	sp|P0A7D1|PTH_ECOLI Peptidyl-tRNA hydrolase OS=Escherichia coli (strain K12) GN=pth PE=1 SV=1	1	1	1	1	10.8	10.8	10.8	194	194	21.082	0.042945	0.38488	387900	0			66	247	True	283	656	1268	1268
P0A6X7	P0A6X7	1	1	1	Integration host factor subunit alpha	ihfA	sp|P0A6X7|IHFA_ECOLI Integration host factor subunit alpha OS=Escherichia coli (strain K12) GN=ihfA PE=1 SV=1	1	1	1	1	10.1	10.1	10.1	99	99	11.354	0.0071429	0.75277	372460	1			60	510	True	573	1097	1988	1988
CON__tr|A5PJ69|A5PJ69_BOVIN	CON__tr|A5PJ69|A5PJ69_BOVIN	1	1	1				1	1	1	1	2.2	2.2	2.2	452	452	51.988	0	0.98882	372110	1		+	36	292	True	334	741	1411	1411
P0A9C5	P0A9C5	1	1	1	Glutamine synthetase	glnA	sp|P0A9C5|GLNA_ECOLI Glutamine synthetase OS=Escherichia coli (strain K12) GN=glnA PE=1 SV=2	1	1	1	1	3.6	3.6	3.6	469	469	51.903	0	2.5129	369540	1			96	21	True	21	29	58	58
P06959	P06959	1	1	1	Dihydrolipoyllysine-residue acetyltransferase component of pyruvate dehydrogenase complex	aceF	sp|P06959|ODP2_ECOLI Dihydrolipoyllysine-residue acetyltransferase component of pyruvate dehydrogenase complex OS=Escherichia coli (strain K12) GN=aceF PE=1 SV=3	1	1	1	1	1.7	1.7	1.7	630	630	66.095	0.032468	0.48986	360880	1			47	10	True	10	14	26	26
P76505	P76505	1	1	1	Uncharacterized protein YfdF	yfdF	sp|P76505|YFDF_ECOLI Uncharacterized protein YfdF OS=Escherichia coli (strain K12) GN=yfdF PE=4 SV=1	1	1	1	1	5.7	5.7	5.7	352	352	40.248	0.044025	0.4026	348580	0			182	368	True	417	858	1600	1600
CON__tr|F1MYN5|F1MYN5_BOVIN	CON__tr|F1MYN5|F1MYN5_BOVIN	1	1	1				1	1	1	1	1.3	1.3	1.3	706	706	77.486	0	2.1999	341110	1		+	38	497	True	560	1079	1963	1963
CON__sp|Q28107|FA5_BOVIN	CON__sp|Q28107|FA5_BOVIN	1	1	1				1	1	1	1	0.5	0.5	0.5	2211	2211	248.98	0.02649	0.51938	339830	0		+	30	14	True	14	18	30	30
P0A7V0	P0A7V0	1	1	1	30S ribosomal protein S2	rpsB	sp|P0A7V0|RS2_ECOLI 30S ribosomal protein S2 OS=Escherichia coli (strain K12) GN=rpsB PE=1 SV=2	1	1	1	1	5.8	5.8	5.8	241	241	26.743	0	1.6722	319020	1			78	74	True	79	117	238	238
P0A7J7	P0A7J7	1	1	1	50S ribosomal protein L11	rplK	sp|P0A7J7|RL11_ECOLI 50S ribosomal protein L11 OS=Escherichia coli (strain K12) GN=rplK PE=1 SV=2	1	1	1	1	7	7	7	142	142	14.875	0	0.90868	306570	1			68	57	True	61	83	140	140
P08370	P08370	1	1	1	Uncharacterized protein YgdB	ygdB	sp|P08370|YGDB_ECOLI Uncharacterized protein YgdB OS=Escherichia coli (strain K12) GN=ygdB PE=3 SV=2	1	1	1	1	7.4	7.4	7.4	135	135	14.973	0.044199	0.34291	303810	0			48	582	True	651	1219	2233	2233
CON__tr|Q3ZBS7|Q3ZBS7_BOVIN	CON__tr|Q3ZBS7|Q3ZBS7_BOVIN	1	1	1				1	1	1	1	1.5	1.5	1.5	476	476	53.575	0.044944	0.34512	295830	1		+	41	208	True	240	592	1171	1171	19		304
P77599	P77599	1	1	1	Probable fimbrial chaperone YfcS	yfcS	sp|P77599|YFCS_ECOLI Probable fimbrial chaperone YfcS OS=Escherichia coli (strain K12) GN=yfcS PE=2 SV=1	1	1	1	1	8	8	8	250	250	27.728	0.041451	0.33939	287000	0			191	304	True	346	754	1432	1432
P0ACF8	P0ACF8	1	1	1	DNA-binding protein H-NS	hns	sp|P0ACF8|HNS_ECOLI DNA-binding protein H-NS OS=Escherichia coli (strain K12) GN=hns PE=1 SV=2	1	1	1	1	8	8	8	137	137	15.539	0	1.1551	286670	1			119	609	True	682	1270	2334	2334
P0A9D2	P0A9D2	1	1	1	Glutathione S-transferase GstA	gstA	sp|P0A9D2|GSTA_ECOLI Glutathione S-transferase GstA OS=Escherichia coli (strain K12) GN=gstA PE=1 SV=1	1	1	1	1	10.9	10.9	10.9	201	201	22.868	0.041237	0.33939	272860	0			97	83	True	90	131	254	254
P76081	P76081	1	1	1	1,2-phenylacetyl-CoA epoxidase, subunit E	paaE	sp|P76081|PAAE_ECOLI 1,2-phenylacetyl-CoA epoxidase, subunit E OS=Escherichia coli (strain K12) GN=paaE PE=1 SV=1	1	1	1	1	5.6	5.6	5.6	356	356	39.32	0.042328	0.33946	252430	0			180	399	True	452	904	1662	1662
P0AEN4	P0AEN4	1	1	1	Cell division protein FtsL	ftsL	sp|P0AEN4|FTSL_ECOLI Cell division protein FtsL OS=Escherichia coli (strain K12) GN=ftsL PE=1 SV=1	1	1	1	1	18.2	18.2	18.2	121	121	13.627	0.041026	0.33939	183390	0			128	80	True	86	125	248	248
CON__tr|F1N076|F1N076_BOVIN	CON__tr|F1N076|F1N076_BOVIN	1	1	1				1	1	1	1	1.8	1.8	1.8	1085	1085	123.81	0.041916	0.3762	174460	0		+	39	313	True	355	764	1443	1443
P0A847	P0A847	1	1	1	Queuine tRNA-ribosyltransferase	tgt	sp|P0A847|TGT_ECOLI Queuine tRNA-ribosyltransferase OS=Escherichia coli (strain K12) GN=tgt PE=1 SV=1	1	1	1	1	5.3	5.3	5.3	375	375	42.593	0.042105	0.33941	173750	0			85	73	True	78	116	237	237
CON__sp|E1BF81|CBG_BOVIN	CON__sp|E1BF81|CBG_BOVIN	1	1	1				1	1	1	1	5.4	5.4	5.4	404	404	45.102	0.040462	0.36103	173640	0		+	1	322	True	364	774	1453	1453
P76616	P76616	1	1	1	Putative uncharacterized protein YgaQ	ygaQ	sp|P76616|YGAQ_ECOLI Putative uncharacterized protein YgaQ OS=Escherichia coli (strain K12) GN=ygaQ PE=5 SV=2	1	1	1	1	2.9	2.9	2.9	750	750	85.226	0.040816	0.33939	166850	0			187	324	True	366	776;777	1455;1456	1455
P30140	P30140	1	1	1	2-iminoacetate synthase	thiH	sp|P30140|THIH_ECOLI 2-iminoacetate synthase OS=Escherichia coli (strain K12) GN=thiH PE=1 SV=3	1	1	1	1	2.7	2.7	2.7	377	377	43.32	0.041667	0.37161	163890	0			155	410	True	463	919	1684	1684
P27249	P27249	1	1	1	Bifunctional uridylyltransferase/uridylyl-removing enzyme;[Protein-PII] uridylyltransferase;[Protein-PII]-UMP uridylyl-removing enzyme	glnD	sp|P27249|GLND_ECOLI Bifunctional uridylyltransferase/uridylyl-removing enzyme OS=Escherichia coli (strain K12) GN=glnD PE=1 SV=2	1	1	1	1	2.1	2.1	2.1	890	890	102.39	0.044693	0.34491	162700	0			152	140	True	157	320	590	590
P77148	P77148	1	1	1	Uncharacterized protein YdhS	ydhS	sp|P77148|YDHS_ECOLI Uncharacterized protein YdhS OS=Escherichia coli (strain K12) GN=ydhS PE=4 SV=1	1	1	1	1	3.7	3.7	3.7	534	534	60.754	0.041667	0.33939	147950	0			188	187	True	219	554	1061	1061
P09980	P09980	1	1	1	ATP-dependent DNA helicase Rep	rep	sp|P09980|REP_ECOLI ATP-dependent DNA helicase Rep OS=Escherichia coli (strain K12) GN=rep PE=1 SV=3	1	1	1	1	3	3	3	673	673	77.023	0.044304	0.40263	125040	0			51	8	True	8	12	24	24
P27836	P27836	1	1	1	UDP-N-acetyl-D-mannosaminuronic acid transferase	wecG	sp|P27836|WECG_ECOLI UDP-N-acetyl-D-mannosaminuronic acid transferase OS=Escherichia coli (strain K12) GN=wecG PE=1 SV=2	1	1	1	1	7.7	7.7	7.7	246	246	27.928	0.042169	0.3764	81573	0			153	255	True	293	673	1305	1305
P0ACR2	P0ACR2	1	1	1	Uncharacterized HTH-type transcriptional regulator YdhB	ydhB	sp|P0ACR2|YDHB_ECOLI Uncharacterized HTH-type transcriptional regulator YdhB OS=Escherichia coli (strain K12) GN=ydhB PE=3 SV=1	1	1	1	1	3.2	3.2	3.2	310	310	35.25	0.042553	0.33949	75805	0			121	530	True	595	1123	2020	2020
P76507	P76507	1	1	1	Uncharacterized protein YfdI	yfdI	sp|P76507|YFDI_ECOLI Uncharacterized protein YfdI OS=Escherichia coli (strain K12) GN=yfdI PE=4 SV=1	1	1	1	1	4.7	4.7	4.7	443	443	51.483	0.040936	0.36325	66995	0			183	378	True	428	869	1611	1611
P75961	P75961	1	1	1	Inner membrane protein YcfZ	ycfZ	sp|P75961|YCFZ_ECOLI Inner membrane protein YcfZ OS=Escherichia coli (strain K12) GN=ycfZ PE=1 SV=1	1	1	1	1	8.4	8.4	8.4	262	262	28.865	0.04023	0.36103	30555	0			179	423	True	476	934	1709	1709
P0A715	P0A715	1	1	1	2-dehydro-3-deoxyphosphooctonate aldolase	kdsA	sp|P0A715|KDSA_ECOLI 2-dehydro-3-deoxyphosphooctonate aldolase OS=Escherichia coli (strain K12) GN=kdsA PE=1 SV=1	1	1	1	1	2.5	2.5	2.5	284	284	30.832	0.042683	0.38274	0	1			64	496	True	559	1078	1962	1962
P17802	P17802	1	1	1	A/G-specific adenine glycosylase	mutY	sp|P17802|MUTY_ECOLI Adenine DNA glycosylase OS=Escherichia coli (strain K12) GN=mutY PE=1 SV=1	1	1	1	1	7.4	7.4	7.4	350	350	39.149	0.040698	0.36132	0	1			146	386	True	436	879	1624	1624
P69797	P69797	1	1	1	PTS system mannose-specific EIIAB component;Mannose-specific phosphotransferase enzyme IIA component;Mannose-specific phosphotransferase enzyme IIB component	manX	sp|P69797|PTNAB_ECOLI PTS system mannose-specific EIIAB component OS=Escherichia coli (strain K12) GN=manX PE=1 SV=2	1	1	1	1	2.8	2.8	2.8	323	323	35.047	0	1.0431	0	2			175	277	True	319	724;725	1390;1391	1390		17;53		307;308
Q47142	Q47142	1	1	1	Probable 3-phenylpropionic acid transporter	hcaT	sp|Q47142|HCAT_ECOLI Probable 3-phenylpropionic acid transporter OS=Escherichia coli (strain K12) GN=hcaT PE=1 SV=2	1	1	1	1	6.3	6.3	6.3	379	379	41.592	0.043478	0.33992	0	1			193	338	True	380	792	1478	1478
Q47718	Q47718	1	1	1	Putative transposase InsO for insertion sequence element IS911B	insO2	sp|Q47718|INSO2_ECOLI Putative transposase InsO for insertion sequence element IS911B OS=Escherichia coli (strain K12) GN=insO2 PE=5 SV=1	1	1	1	1	11.1	11.1	11.1	198	198	22.265	0.043956	0.34215	0	1			194	397	True	450	902	1660	1660

## Sheet: phospho sites
Proteins	Positions within hOPN construct	Positions within hOPN	Localization prob	Score diff	PEP	Score	Delta score	Score for localization	Diagnostic peak	Number of Phospho (STY)	Amino acid	Sequence window	Modification window	Peptide window coverage	Phospho (STY) Probabilities	Phospho (STY) Score diffs	Position in peptide	Charge	Mass error [ppm]	Intensity	Intensity___1	Intensity___2	Intensity___3	Ratio mod/base	id	Protein group IDs	Positions	Position	Peptide IDs	Mod. peptide IDs	Evidence IDs	MS/MS IDs	Best localization evidence ID	Best localization MS/MS ID	Best localization raw file	Best localization scan number	Best score evidence ID	Best score MS/MS ID	Best score raw file	Best score scan number	Best PEP evidence ID	Best PEP MS/MS ID	Best PEP raw file	Best PEP scan number
xx|hOPN_construct	37	24	0.869887	7.6399	1.3816e-05	77.791	75.777	77.791		2;3	S	YFQXGAMGIPVKQADSGSSEEKQLYNKYPDA	X;X;X;X;X;X;X;X;X;X;X;X;X;X;X;Phospho (STY);X;Phospho (STY);Phospho (STY);X;X;X;X;X;X;X;X;X;X;X;X	XXXXXXXXXXXXPPPPPPPPPPPPPPPPPPP	QADS(0.87)GS(0.87)S(0.844)EEKQLY(0.365)NKY(0.052)PDAVATWLNPDPSQK	QADS(7.64)GS(7.64)S(6.67)EEKQLY(-6.67)NKY(-17.7)PDAVAT(-49.33)WLNPDPS(-75.57)QK	4	3	-0.87426	230730000	0	31822000	198910000	NaN	42	206	37	37	391;392	442;443;444	887;888;890;891	1632;1633;1634;1635;1640;1641;1642;1643;1644;1645;1646;1647;1648	890	1645	20180607_QexHF1_RSLC1_Mateos_Konrat_MFPL_insol_hOPN3_500ng	29066	890	1645	20180607_QexHF1_RSLC1_Mateos_Konrat_MFPL_insol_hOPN3_500ng	29066	890	1645	20180607_QexHF1_RSLC1_Mateos_Konrat_MFPL_insol_hOPN3_500ng	29066
xx|hOPN_construct	39	26	0.869887	7.6399	6.32508e-34	169.22	158.98	77.791		2;3	S	QXGAMGIPVKQADSGSSEEKQLYNKYPDAVA	X;X;X;X;X;X;X;X;X;X;X;X;X;Phospho (STY);X;Phospho (STY);Phospho (STY);X;X;X;X;X;X;X;X;X;X;X;X;X;X	XXXXXXXXXXPPPPPPPPPPPPPPPPPPPPP	QADS(0.87)GS(0.87)S(0.844)EEKQLY(0.365)NKY(0.052)PDAVATWLNPDPSQK	QADS(7.64)GS(7.64)S(6.67)EEKQLY(-6.67)NKY(-17.7)PDAVAT(-49.33)WLNPDPS(-75.57)QK	6	3	-0.87426	230730000	0	31822000	198910000	NaN	43	206	39	39	391;392	442;443;444	887;888;890;891	1632;1633;1634;1635;1640;1641;1642;1643;1644;1645;1646;1647;1648	890	1645	20180607_QexHF1_RSLC1_Mateos_Konrat_MFPL_insol_hOPN3_500ng	29066	888	1634	20180607_QexHF1_RSLC1_Mateos_Konrat_MFPL_insol_hOPN3_500ng	26321	888	1634	20180607_QexHF1_RSLC1_Mateos_Konrat_MFPL_insol_hOPN3_500ng	26321
xx|hOPN_construct	40	27	0.843576	6.6728	6.32508e-34	169.22	158.98	77.791		2;3	S	XGAMGIPVKQADSGSSEEKQLYNKYPDAVAT	X;X;X;X;X;X;X;X;X;X;X;X;Phospho (STY);X;Phospho (STY);Phospho (STY);X;X;X;X;X;X;X;X;X;X;X;X;X;X;X	XXXXXXXXXPPPPPPPPPPPPPPPPPPPPPP	QADS(0.87)GS(0.87)S(0.844)EEKQLY(0.365)NKY(0.052)PDAVATWLNPDPSQK	QADS(7.64)GS(7.64)S(6.67)EEKQLY(-6.67)NKY(-17.7)PDAVAT(-49.33)WLNPDPS(-75.57)QK	7	3	-0.87426	230730000	0	31822000	198910000	NaN	44	206	40	40	391;392	442;443;444	887;888;890;891	1632;1633;1634;1635;1640;1641;1642;1643;1644;1645;1646;1647;1648	890	1645	20180607_QexHF1_RSLC1_Mateos_Konrat_MFPL_insol_hOPN3_500ng	29066	888	1634	20180607_QexHF1_RSLC1_Mateos_Konrat_MFPL_insol_hOPN3_500ng	26321	888	1634	20180607_QexHF1_RSLC1_Mateos_Konrat_MFPL_insol_hOPN3_500ng	26321
xx|hOPN_construct	75	62	0.999764	36.2691	2.3738e-17	161.64	157.86	161.64		2	S	DPSQKQNLLAPQNAVSSEETNDFKQETLPSK	X;X;X;X;X;X;X;X;X;X;X;X;X;X;X;Phospho (STY);Phospho (STY);X;X;X;X;X;X;X;X;X;X;X;X;X;X	XXXXXPPPPPPPPPPPPPPPPPPPPPPPPPP	QNLLAPQNAVS(1)S(0.999)EET(0.001)NDFK	QNLLAPQNAVS(36.27)S(32.38)EET(-32.38)NDFK	11	3	-0.85749	77138000	0	77138000	0	NaN	45	206	75	75	417;418	470;471	927;928;929	1696;1697;1698;1699;1700;1701;1702;1703;1704	928	1702	20180607_QexHF1_RSLC1_Mateos_Konrat_MFPL_insol_hOPN3_500ng	24953	928	1702	20180607_QexHF1_RSLC1_Mateos_Konrat_MFPL_insol_hOPN3_500ng	24953	928	1702	20180607_QexHF1_RSLC1_Mateos_Konrat_MFPL_insol_hOPN3_500ng	24953
xx|hOPN_construct	76	63	0.999422	32.3797	2.3738e-17	161.64	157.86	161.64		2	S	PSQKQNLLAPQNAVSSEETNDFKQETLPSKS	X;X;X;X;X;X;X;X;X;X;X;X;X;X;Phospho (STY);Phospho (STY);X;X;X;X;X;X;X;X;X;X;X;X;X;X;X	XXXXPPPPPPPPPPPPPPPPPPPPPPPPPPX	QNLLAPQNAVS(1)S(0.999)EET(0.001)NDFK	QNLLAPQNAVS(36.27)S(32.38)EET(-32.38)NDFK	12	3	-0.85749	77138000	0	77138000	0	NaN	46	206	76	76	417;418	470;471	927;928;929	1696;1697;1698;1699;1700;1701;1702;1703;1704	928	1702	20180607_QexHF1_RSLC1_Mateos_Konrat_MFPL_insol_hOPN3_500ng	24953	928	1702	20180607_QexHF1_RSLC1_Mateos_Konrat_MFPL_insol_hOPN3_500ng	24953	928	1702	20180607_QexHF1_RSLC1_Mateos_Konrat_MFPL_insol_hOPN3_500ng	24953
xx|hOPN_construct	175	162	1	67.3338	0.000237251	121.8	97.598	67.334		1;2	S	TPVVPTVDTYDGRGDSVVYGLRSKSKKFRRP	X;X;X;X;X;X;X;X;X;X;X;X;X;X;X;Phospho (STY);X;X;Phospho (STY);X;X;X;Phospho (STY);X;X;X;X;X;X;X;X	XXXXXXXXXXXXXPPPPPPPPPPPXXXXXXX	GDS(1)VVY(1)GLR	GDS(67.33)VVY(67.33)GLR	3	2	0.70097	285610000	276340000	9274000	0	0.059916	40	206	175	175	168;169	193;194;196;197	506;507;508;513	1000;1001;1002;1003;1004;1005;1006;1015	508	1006	20180607_QexHF1_RSLC1_Mateos_Konrat_MFPL_insol_hOPN3_500ng	19627	506	1002	20180607_QexHF1_RSLC1_Mateos_Konrat_MFPL_insol_hOPN3_500ng	17060	506	1002	20180607_QexHF1_RSLC1_Mateos_Konrat_MFPL_insol_hOPN3_500ng	17060
xx|hOPN_construct	178	165	1	67.3338	0.00711777	109.01	97.644	67.334		1;2	Y	VPTVDTYDGRGDSVVYGLRSKSKKFRRPDIQ	X;X;X;X;X;X;X;X;X;X;X;X;Phospho (STY);X;X;Phospho (STY);X;X;X;X;X;X;X;X;X;X;X;X;X;X;X	XXXXXXXXXXPPPPPPPPPXXXXXXXXXXXX	GDS(1)VVY(1)GLR	GDS(67.33)VVY(67.33)GLR	6	2	0.70097	9084100	7223200	1860900	0	0.0019057	62	206	178	178	168;169	193;194;196;197	505;508	998;999;1006	508	1006	20180607_QexHF1_RSLC1_Mateos_Konrat_MFPL_insol_hOPN3_500ng	19627	505	998	20180607_QexHF1_RSLC1_Mateos_Konrat_MFPL_insol_hOPN3_500ng	15128	505	998	20180607_QexHF1_RSLC1_Mateos_Konrat_MFPL_insol_hOPN3_500ng	15128
xx|hOPN_construct	182	169	0.999994	52.5274	4.97764e-11	151.7	144.48	68.283		1;2	S	DTYDGRGDSVVYGLRSKSKKFRRPDIQYPDA	X;X;X;X;X;X;X;X;Phospho (STY);X;X;Phospho (STY);X;X;X;Phospho (STY);X;X;X;X;X;X;X;X;X;X;X;X;X;X;X	XXXXXXPPPPPPPPPPPXXXXXXXXXXXXXX	GDSVVYGLRS(1)K	GDS(-61.91)VVY(-52.53)GLRS(52.53)K	10	3	0.13166	126950000	119540000	7413100	0	146.1	41	206	182	182	169	196;197	510;511;512;513	1008;1009;1010;1011;1012;1013;1014;1015	511	1013	20180607_QexHF1_RSLC1_Mateos_Konrat_MFPL_insol_hOPN3_500ng	11682	510	1009	20180607_QexHF1_RSLC1_Mateos_Konrat_MFPL_insol_hOPN3_500ng	11780	510	1009	20180607_QexHF1_RSLC1_Mateos_Konrat_MFPL_insol_hOPN3_500ng	11780
xx|hOPN_construct	198	185	0.999985	51.2599	6.55677e-13	101.78	99.664	101.78		2;3	T	KSKKFRRPDIQYPDATDEDITSHMESEELNG	X;X;X;X;X;X;X;X;X;X;X;X;X;X;X;Phospho (STY);X;X;X;X;Phospho (STY);Phospho (STY);X;Oxidation (M);X;Phospho (STY);X;X;X;X;X	XXXXXXPPPPPPPPPPPPPPPPPPPPPPPPP	RPDIQYPDAT(1)DEDIT(0.172)S(0.846)HMES(0.982)EELNGAYK	RPDIQY(-52.32)PDAT(51.26)DEDIT(-7.3)S(7.3)HMES(16.58)EELNGAY(-40.81)K	10	3	1.5371	0	0	0	0	NaN	59	206	198	198	156;446	178;179;180;503;504;505;506	985;987;988;989;990;991;992;993	1821;1824;1825;1826;1827;1828;1829;1830	987	1824	20180607_QexHF1_RSLC1_Mateos_Konrat_MFPL_insol_hOPN3_500ng	20459	987	1824	20180607_QexHF1_RSLC1_Mateos_Konrat_MFPL_insol_hOPN3_500ng	20459	987	1824	20180607_QexHF1_RSLC1_Mateos_Konrat_MFPL_insol_hOPN3_500ng	20459
xx|hOPN_construct	203	190	0.810181	5.2969	5.82278e-17	132.9	131.06	121.2		2;3	T	RRPDIQYPDATDEDITSHMESEELNGAYKAI	X;X;X;X;X;X;X;X;X;X;Phospho (STY);X;X;X;X;Phospho (STY);Phospho (STY);X;Oxidation (M);X;Phospho (STY);X;X;X;X;X;X;X;X;X;X	PPPPPPPPPPPPPPPPPPPPPPPPPPPPPXX	RPDIQYPDATDEDIT(0.81)S(0.789)HMES(0.382)EELNGAY(0.019)K	RPDIQY(-107.39)PDAT(-60.82)DEDIT(5.3)S(4.84)HMES(-4.84)EELNGAY(-19.19)K	15	4	-2.3819	22843000	0	22843000	0	NaN	60	206	203	203	156;446	178;179;180;503;504;505;506	477;480;984;991;993	937;941;1820;1828;1830	984	1820	20180607_QexHF1_RSLC1_Mateos_Konrat_MFPL_insol_hOPN3_500ng	21841	477	937	20180607_QexHF1_RSLC1_Mateos_Konrat_MFPL_insol_hOPN3_500ng	18466	477	937	20180607_QexHF1_RSLC1_Mateos_Konrat_MFPL_insol_hOPN3_500ng	18466
xx|hOPN_construct	204	191	0.994102	22.27	2.63573e-39	185.55	178.23	119.35		2;3	S	RPDIQYPDATDEDITSHMESEELNGAYKAIP	X;X;X;X;X;X;X;X;X;Phospho (STY);X;X;X;X;Phospho (STY);Phospho (STY);X;Oxidation (M);X;Phospho (STY);X;X;X;X;X;X;X;X;X;X;X	PPPPPPPPPPPPPPPPPPPPPPPPPPPPXXX	RPDIQYPDATDEDIT(0.006)S(0.994)HMES(1)EELNGAYK	RPDIQY(-77.76)PDAT(-56.02)DEDIT(-22.27)S(22.27)HMES(38.99)EELNGAY(-57.52)K	16	3	-1.6479	651530000	0	651530000	0	NaN	38	206	204	204	156;446	178;179;180;503;504;505;506	476;478;479;480;481;482;983;984;985;986;987;988;989;990;991;992;993	932;933;934;935;936;938;939;940;941;942;943;944;945;1817;1818;1819;1820;1821;1822;1823;1824;1825;1826;1827;1828;1829;1830	983	1818	20180607_QexHF1_RSLC1_Mateos_Konrat_MFPL_insol_hOPN3_500ng	21913	476	933	20180607_QexHF1_RSLC1_Mateos_Konrat_MFPL_insol_hOPN3_500ng	18510	476	933	20180607_QexHF1_RSLC1_Mateos_Konrat_MFPL_insol_hOPN3_500ng	18510
xx|hOPN_construct	208	195	1	77.694	2.63573e-39	185.55	178.23	156.39		1;2;3	S	QYPDATDEDITSHMESEELNGAYKAIPVAQD	X;X;X;X;X;Phospho (STY);X;X;X;X;Phospho (STY);Phospho (STY);X;Oxidation (M);X;Phospho (STY);X;X;X;X;X;X;X;X;X;X;X;X;X;X;X	PPPPPPPPPPPPPPPPPPPPPPPPXXXXXXX	FRRPDIQYPDATDEDIT(0.147)S(0.853)HMES(1)EELNGAYK	FRRPDIQY(-90.21)PDAT(-51.51)DEDIT(-7.62)S(7.62)HMES(77.69)EELNGAY(-85.78)K	22	4	-2.6721	647370000	4011200	643350000	0	NaN	39	206	208	208	156;446	178;179;180;503;504;505;506	475;476;477;478;479;481;482;983;986;987;988;989;990;991;992;993	931;932;933;934;935;936;937;938;939;940;942;943;944;945;1817;1818;1819;1822;1823;1824;1825;1826;1827;1828;1829;1830	481	943	20180607_QexHF1_RSLC1_Mateos_Konrat_MFPL_insol_hOPN3_500ng	21083	476	933	20180607_QexHF1_RSLC1_Mateos_Konrat_MFPL_insol_hOPN3_500ng	18510	476	933	20180607_QexHF1_RSLC1_Mateos_Konrat_MFPL_insol_hOPN3_500ng	18510
xx|hOPN_construct	228	215	1	110.735	3.63292e-09	110.74	97.308	110.74		1;2	S	GAYKAIPVAQDLNAPSDWDSRGKDSYETSQL	X;X;X;X;X;X;X;X;X;X;X;X;X;X;X;Phospho (STY);X;X;X;Phospho (STY);X;X;X;X;Phospho (STY);X;X;Phospho (STY);Phospho (STY);X;X	XXXXPPPPPPPPPPPPPPPPPXXXXXXXXXX	AIPVAQDLNAPS(1)DWDS(1)R	AIPVAQDLNAPS(110.74)DWDS(110.74)R	12	2	-1.4913	16141000	8119900	8021100	0	0.76836	22	206	228	228	28	29;30	39;40	70;71;72	40	72	20180607_QexHF1_RSLC1_Mateos_Konrat_MFPL_insol_hOPN3_500ng	26332	40	72	20180607_QexHF1_RSLC1_Mateos_Konrat_MFPL_insol_hOPN3_500ng	26332	40	72	20180607_QexHF1_RSLC1_Mateos_Konrat_MFPL_insol_hOPN3_500ng	26332
xx|hOPN_construct	232	219	1	110.735	3.63292e-09	110.74	97.308	110.74		1;2	S	AIPVAQDLNAPSDWDSRGKDSYETSQLDDQS	X;X;X;X;X;X;X;X;X;X;X;Phospho (STY);X;X;X;Phospho (STY);X;X;X;X;Phospho (STY);X;X;Phospho (STY);Phospho (STY);X;X;X;X;X;Phospho (STY)	PPPPPPPPPPPPPPPPPXXXXXXXXXXXXXX	AIPVAQDLNAPS(1)DWDS(1)R	AIPVAQDLNAPS(110.74)DWDS(110.74)R	16	2	-1.4913	15578000	7556600	8021100	0	0.74155	23	206	232	232	28	29;30	38;40	69;71;72	40	72	20180607_QexHF1_RSLC1_Mateos_Konrat_MFPL_insol_hOPN3_500ng	26332	40	72	20180607_QexHF1_RSLC1_Mateos_Konrat_MFPL_insol_hOPN3_500ng	26332	40	72	20180607_QexHF1_RSLC1_Mateos_Konrat_MFPL_insol_hOPN3_500ng	26332
xx|hOPN_construct	237	224	0.99981	37.2797	2.11134e-37	201.01	198.25	201.01		1;2	S	QDLNAPSDWDSRGKDSYETSQLDDQSAETHS	X;X;X;X;X;X;Phospho (STY);X;X;X;Phospho (STY);X;X;X;X;Phospho (STY);X;X;Phospho (STY);X;X;X;X;X;X;Phospho (STY);X;X;X;X;X	XXXXXXXXXXXXPPPPPPPPPPPPPPPPPPP	GKDS(1)YETSQLDDQS(0.999)AET(0.001)HSHKQSR	GKDS(37.28)Y(-37.28)ET(-56.46)S(-69.91)QLDDQS(29.51)AET(-29.51)HS(-45.3)HKQS(-75.59)R	4	3	-0.63782	23069000	2699300	20370000	0	0.24845	28	206	237	237	99;185;186	109;214;215;217;218	539;540;541;542;544;552;553	1045;1046;1047;1048;1050;1059;1060	553	1060	20180607_QexHF1_RSLC1_Mateos_Konrat_MFPL_insol_hOPN3_500ng	6806	553	1060	20180607_QexHF1_RSLC1_Mateos_Konrat_MFPL_insol_hOPN3_500ng	6806	553	1060	20180607_QexHF1_RSLC1_Mateos_Konrat_MFPL_insol_hOPN3_500ng	6806
xx|hOPN_construct	240	227	0.519993	0.597109	0.000311111	69.845	66.508	69.845		2	T	NAPSDWDSRGKDSYETSQLDDQSAETHSHKQ	X;X;X;Phospho (STY);X;X;X;Phospho (STY);X;X;X;X;Phospho (STY);X;X;Phospho (STY);X;X;X;X;X;X;X;X;X;X;X;X;X;X;X	XXXXXXXXXPPPPPPPPPPPPPPPPPPPPPX	GKDS(0.696)Y(0.304)ET(0.52)S(0.48)QLDDQSAETHSHK	GKDS(4.42)Y(-4.42)ET(0.6)S(-0.6)QLDDQS(-40.83)AET(-53.6)HS(-60.37)HK	7	3	0.99941	2073500	0	2073500	0	0.022331	58	206	240	240	99;185;186	109;214;215;217;218	544	1050	544	1050	20180607_QexHF1_RSLC1_Mateos_Konrat_MFPL_insol_hOPN3_500ng	8661	544	1050	20180607_QexHF1_RSLC1_Mateos_Konrat_MFPL_insol_hOPN3_500ng	8661	544	1050	20180607_QexHF1_RSLC1_Mateos_Konrat_MFPL_insol_hOPN3_500ng	8661
xx|hOPN_construct	241	228	0.789367	5.95702	5.02189e-06	84.948	79.346	84.948		2	S	APSDWDSRGKDSYETSQLDDQSAETHSHKQS	X;X;Phospho (STY);X;X;X;Phospho (STY);X;X;X;X;X;X;X;X;Phospho (STY);X;X;X;X;X;Phospho (STY);X;X;X;X;X;X;X;X;X	XXXXXXXXPPPPPPPPPPPPPPPPPPPPPXX	GKDS(0.006)Y(0.004)ET(0.2)S(0.789)QLDDQS(0.992)AET(0.007)HSHK	GKDS(-21.14)Y(-22.85)ET(-5.96)S(5.96)QLDDQS(21.46)AET(-21.46)HS(-34.24)HK	8	3	0.59957	1840500	0	1840500	0	0.019822	29	206	241	241	99;185;186	109;214;215;217;218	543	1049	543	1049	20180607_QexHF1_RSLC1_Mateos_Konrat_MFPL_insol_hOPN3_500ng	8455	543	1049	20180607_QexHF1_RSLC1_Mateos_Konrat_MFPL_insol_hOPN3_500ng	8455	543	1049	20180607_QexHF1_RSLC1_Mateos_Konrat_MFPL_insol_hOPN3_500ng	8455
xx|hOPN_construct	247	234	0.998853	29.513	1.38765e-61	248.63	238.63	201.01		1;2	S	SRGKDSYETSQLDDQSAETHSHKQSRLYKRK	Phospho (STY);X;X;X;X;Phospho (STY);X;X;X;Phospho (STY);X;X;X;X;X;Phospho (STY);X;X;X;X;X;X;X;X;X;X;X;X;X;X;X	XXPPPPPPPPPPPPPPPPPPPPPPPPXXXXX	GKDS(1)YETSQLDDQS(0.999)AET(0.001)HSHKQSR	GKDS(37.28)Y(-37.28)ET(-56.46)S(-69.91)QLDDQS(29.51)AET(-29.51)HS(-45.3)HKQS(-75.59)R	14	3	-0.63782	36862000	16725000	20137000	0	0.39699	30	206	247	247	99;185;186	109;214;215;217;218	537;538;541;542;543;549;550;552;553	1043;1044;1047;1048;1049;1056;1057;1059;1060	553	1060	20180607_QexHF1_RSLC1_Mateos_Konrat_MFPL_insol_hOPN3_500ng	6806	537	1043	20180607_QexHF1_RSLC1_Mateos_Konrat_MFPL_insol_hOPN3_500ng	6894	537	1043	20180607_QexHF1_RSLC1_Mateos_Konrat_MFPL_insol_hOPN3_500ng	6894
xx|hOPN_construct	252	239	0.372092	0.744073	0.00469731	44.632	42.466	44.632			S	SYETSQLDDQSAETHSHKQSRLYKRKANDES	X;X;X;X;X;X;X;X;X;X;X;X;X;X;X;Phospho (STY);X;X;X;X;X;X;X;X;X;X;X;X;X;X;Phospho (STY)	PPPPPPPPPPPPPPPPPPXXXXXXXXXXXXX	DSYETS(0.001)QLDDQS(0.314)AET(0.314)HS(0.372)HK	DS(-42.19)Y(-40.99)ET(-31.95)S(-27.84)QLDDQS(-0.74)AET(-0.74)HS(0.74)HK	17	3	0.59637	0	0	0	0	0	31	206	252	252	99;185;186	109;214;215;217;218			200	346	20180607_QexHF1_RSLC1_Mateos_Konrat_MFPL_insol_hOPN3_500ng	8974	200	346	20180607_QexHF1_RSLC1_Mateos_Konrat_MFPL_insol_hOPN3_500ng	8974	200	346	20180607_QexHF1_RSLC1_Mateos_Konrat_MFPL_insol_hOPN3_500ng	8974
xx|hOPN_construct	267	254	1	166.85	2.92826e-146	341.32	326.08	194.93		1;2;3	S	SHKQSRLYKRKANDESNEHSDVIDSQELSKV	Phospho (STY);X;X;X;X;X;X;X;X;X;X;X;X;X;X;Phospho (STY);X;X;X;Phospho (STY);X;X;X;X;Phospho (STY);X;X;X;X;X;X	XXXXXXXXXPPPPPPPPPPPPPPPPPPPPPP	KANDES(1)NEHS(1)DVIDS(1)QELSKVSR	KANDES(166.85)NEHS(146.84)DVIDS(41.3)QELS(-41.3)KVS(-63.65)R	6	3	0.38472	524380000	52601000	205110000	266670000	2.5445	24	206	267	267	42;43;256;257;444	45;46;47;295;296;297;298;299;499;500;501	61;62;63;64;65;66;678;679;680;681;683;685;686;687;688;689;690;691;692;693;694;695;974;975;976;977;978;979	99;100;101;102;103;104;105;1313;1314;1315;1316;1317;1319;1320;1321;1323;1324;1325;1326;1327;1328;1329;1330;1331;1332;1333;1334;1335;1336;1337;1338;1804;1805;1806;1807;1808;1809;1810;1811;1812	695	1338	20180607_QexHF1_RSLC1_Mateos_Konrat_MFPL_insol_hOPN3_500ng	14733	685	1323	20180607_QexHF1_RSLC1_Mateos_Konrat_MFPL_insol_hOPN3_500ng	11368	685	1323	20180607_QexHF1_RSLC1_Mateos_Konrat_MFPL_insol_hOPN3_500ng	11368
xx|hOPN_construct	271	258	1	146.838	3.28086e-36	197.01	175.13	194.93		2;3	S	SRLYKRKANDESNEHSDVIDSQELSKVSREF	X;X;X;X;X;X;X;X;X;X;X;Phospho (STY);X;X;X;Phospho (STY);X;X;X;X;Phospho (STY);X;X;X;X;X;X;X;X;X;X	XXXXXPPPPPPPPPPPPPPPPPPPPPPPPXX	KANDES(1)NEHS(1)DVIDS(1)QELSKVSR	KANDES(166.85)NEHS(146.84)DVIDS(41.3)QELS(-41.3)KVS(-63.65)R	10	3	0.38472	100170000	0	8389000	91779000	0.48606	25	206	271	271	42;43;256;257;444	45;46;47;295;296;297;298;299;499;500;501	66;682;684;686;688;689;694;695;978;979	105;1318;1322;1324;1326;1327;1337;1338;1810;1811;1812	695	1338	20180607_QexHF1_RSLC1_Mateos_Konrat_MFPL_insol_hOPN3_500ng	14733	979	1811	20180607_QexHF1_RSLC1_Mateos_Konrat_MFPL_insol_hOPN3_500ng	10759	695	1338	20180607_QexHF1_RSLC1_Mateos_Konrat_MFPL_insol_hOPN3_500ng	14733
xx|hOPN_construct	276	263	1	65.6005	2.92826e-146	341.32	326.08	341.32		1;2;3	S	RKANDESNEHSDVIDSQELSKVSREFHSHEF	X;X;X;X;X;X;Phospho (STY);X;X;X;Phospho (STY);X;X;X;X;Phospho (STY);X;X;X;X;X;X;Phospho (STY);X;X;X;X;Phospho (STY);X;X;X	PPPPPPPPPPPPPPPPPPPPPPPPXXXXXXX	KANDES(1)NEHSDVIDS(1)QELSK	KANDES(86.53)NEHS(-86.53)DVIDS(65.6)QELS(-65.6)K	15	2	-0.70073	476880000	3245500	206970000	266670000	2.314	26	206	276	276	42;43;256;257;444	45;46;47;295;296;297;298;299;499;500;501	60;63;64;65;66;677;681;682;683;684;685;687;688;689;690;691;692;693;694;695;976;977;978;979	98;101;102;103;104;105;1312;1317;1318;1319;1320;1321;1322;1323;1325;1326;1327;1328;1329;1330;1331;1332;1333;1334;1335;1336;1337;1338;1806;1807;1808;1809;1810;1811;1812	685	1323	20180607_QexHF1_RSLC1_Mateos_Konrat_MFPL_insol_hOPN3_500ng	11368	685	1323	20180607_QexHF1_RSLC1_Mateos_Konrat_MFPL_insol_hOPN3_500ng	11368	685	1323	20180607_QexHF1_RSLC1_Mateos_Konrat_MFPL_insol_hOPN3_500ng	11368
xx|hOPN_construct	283	270	0.984642	18.1197	2.19405e-08	99.53	97.09	72.495		3	S	NEHSDVIDSQELSKVSREFHSHEFHSHEDML	X;X;X;Phospho (STY);X;X;X;X;Phospho (STY);X;X;X;X;X;X;Phospho (STY);X;X;X;X;Phospho (STY);X;X;X;X;Phospho (STY);X;X;X;Oxidation (M);X	PPPPPPPPPPPPPPPPPXXXXXXXXXXXXXX	KANDES(0.919)NEHS(0.081)DVIDS(0.987)QELS(0.028)KVS(0.985)R	KANDES(10.55)NEHS(-10.55)DVIDS(18.62)QELS(-18.12)KVS(18.12)R	22	4	-1.0171	174890000	0	0	174890000	NaN	27	206	283	283	43;257	47;298;299	65;692;693	104;1330;1331;1332;1333;1334;1335;1336	693	1335	20180607_QexHF1_RSLC1_Mateos_Konrat_MFPL_insol_hOPN3_500ng	13358	692	1331	20180607_QexHF1_RSLC1_Mateos_Konrat_MFPL_insol_hOPN3_500ng	13463	692	1331	20180607_QexHF1_RSLC1_Mateos_Konrat_MFPL_insol_hOPN3_500ng	13463
xx|hOPN_construct	288	275	1	56.2469	4.27207e-12	135.33	128.68	56.247		2	S	VIDSQELSKVSREFHSHEFHSHEDMLVVDPK	X;X;X;Phospho (STY);X;X;X;X;X;X;Phospho (STY);X;X;X;X;Phospho (STY);X;X;X;X;Phospho (STY);X;X;X;Oxidation (M);X;X;X;X;X;X	XXXXXXXXXXXXPPPPPPPPPPPPPPPPPPP	EFHS(1)HEFHS(1)HEDMLVVDPK	EFHS(56.25)HEFHS(56.25)HEDMLVVDPK	4	3	-0.83388	160920000	0	160920000	0	20.039	32	206	288	288	118	133;134	285;286;287;288;289;290	547;548;549;550;551;552;553;554;555;556;557	290	557	20180607_QexHF1_RSLC1_Mateos_Konrat_MFPL_insol_hOPN3_500ng	13872	286	550	20180607_QexHF1_RSLC1_Mateos_Konrat_MFPL_insol_hOPN3_500ng	11822	286	550	20180607_QexHF1_RSLC1_Mateos_Konrat_MFPL_insol_hOPN3_500ng	11822
xx|hOPN_construct	293	280	1	56.2469	4.27207e-12	135.33	128.68	56.247		2	S	ELSKVSREFHSHEFHSHEDMLVVDPKSKEED	X;X;X;X;X;Phospho (STY);X;X;X;X;Phospho (STY);X;X;X;X;Phospho (STY);X;X;X;Oxidation (M);X;X;X;X;X;X;Phospho (STY);X;X;X;X	XXXXXXXPPPPPPPPPPPPPPPPPPPXXXXX	EFHS(1)HEFHS(1)HEDMLVVDPK	EFHS(56.25)HEFHS(56.25)HEDMLVVDPK	9	3	-0.83388	160920000	0	160920000	0	20.039	33	206	293	293	118	133;134	285;286;287;288;289;290	547;548;549;550;551;552;553;554;555;556;557	290	557	20180607_QexHF1_RSLC1_Mateos_Konrat_MFPL_insol_hOPN3_500ng	13872	286	550	20180607_QexHF1_RSLC1_Mateos_Konrat_MFPL_insol_hOPN3_500ng	11822	286	550	20180607_QexHF1_RSLC1_Mateos_Konrat_MFPL_insol_hOPN3_500ng	11822
xx|hOPN_construct	304	291	1	88.0206	2.98896e-13	172.17	132.33	88.021		1	S	HEFHSHEDMLVVDPKSKEEDKHLKFRISHEL	X;X;X;X;Phospho (STY);X;X;X;Oxidation (M);X;X;X;X;X;X;Phospho (STY);X;X;X;X;X;X;X;X;X;X;X;Phospho (STY);X;X;X	XXXXXXXXXXXXXXXPPPPPPPPPXXXXXXX	S(1)KEEDKHLK	S(88.02)KEEDKHLK	1	3	0.60317	1899400000	1899400000	0	0	4.8979	47	206	304	304	472	535	1029;1030;1031;1032;1033;1034;1035;1036;1037;1038;1039;1040;1041;1042;1043;1044;1045;1046;1047;1048;1049;1050	1871;1872;1873;1874;1875;1876;1877;1878;1879;1880;1881;1882;1883;1884;1885;1886;1887;1888;1889;1890;1891;1892;1893;1894;1895;1896;1897;1898;1899;1900;1901;1902;1903;1904;1905;1906;1907;1908;1909;1910;1911;1912;1913;1914;1915;1916;1917;1918;1919;1920;1921;1922;1923;1924;1925;1926;1927	1050	1927	20180607_QexHF1_RSLC1_Mateos_Konrat_MFPL_insol_hOPN3_500ng	5124	1032	1882	20180607_QexHF1_RSLC1_Mateos_Konrat_MFPL_insol_hOPN3_500ng	1928	1032	1882	20180607_QexHF1_RSLC1_Mateos_Konrat_MFPL_insol_hOPN3_500ng	1928
xx|hOPN_construct;CON__sp|P31096|OSTP_BOVIN	316	303	1	41.9124	6.56455e-15	164.2	150.03	41.912		1;2;3;4	S	DPKSKEEDKHLKFRISHELDSASSEVN____	X;X;X;Phospho (STY);X;X;X;X;X;X;X;X;X;X;X;Phospho (STY);X;X;X;X;Phospho (STY);X;Phospho (STY);Phospho (STY);X;X;X;X;X;X;X	XXXXXXXXXXXXPPPPPPPPPPPPPPPXXXX	FRIS(1)HELDS(1)AS(1)S(1)EVN	FRIS(41.91)HELDS(41.91)AS(41.91)S(41.91)EVN	4	3	-0.59576	12756000000	16114000	1125100000	11615000000	1553.9	34	206	316	316	155;250	174;175;176;177;287;288	364;365;368;369;370;371;372;373;374;375;376;377;378;379;380;381;382;383;384;385;386;387;388;389;390;391;392;393;394;395;396;397;398;399;400;401;402;403;404;405;406;407;408;409;410;411;412;413;414;415;416;417;418;419;420;421;422;423;424;425;426;427;428;429;430;431;432;433;434;435;436;437;438;439;440;441;442;443;444;445;446;447;448;449;450;451;452;453;454;455;456;457;458;459;460;461;462;463;464;465…	679;680;681;689;690;691;692;693;694;695;696;697;698;699;700;701;702;703;704;705;706;707;708;709;710;711;712;713;714;715;716;717;718;719;720;721;722;723;724;725;726;727;728;729;730;731;732;733;734;735;736;737;738;739;740;741;742;743;744;745;746;747;748;749;750;751;752;753;754;755;756;757;758;759;760;761;762;763;764;765;766;767;768;769;770;771;772;773;774;775;776;777;778;779;780;781;782;783;784;785…	474	930	20180607_QexHF1_RSLC1_Mateos_Konrat_MFPL_insol_hOPN3_500ng	32618	372	705	20180607_QexHF1_RSLC1_Mateos_Konrat_MFPL_insol_hOPN3_500ng	19833	372	705	20180607_QexHF1_RSLC1_Mateos_Konrat_MFPL_insol_hOPN3_500ng	19833
xx|hOPN_construct;CON__sp|P31096|OSTP_BOVIN	321	308	1	41.9124	8.19081e-17	166.14	160.11	41.912		1;2;3;4	S	EEDKHLKFRISHELDSASSEVN_________	X;X;X;X;X;X;X;X;X;X;Phospho (STY);X;X;X;X;Phospho (STY);X;Phospho (STY);Phospho (STY);X;X;X;X;X;X;X;X;X;X;X;X	XXXXXXXPPPPPPPPPPPPPPPXXXXXXXXX	FRIS(1)HELDS(1)AS(1)S(1)EVN	FRIS(41.91)HELDS(41.91)AS(41.91)S(41.91)EVN	9	3	-0.59576	12635000000	9891500	1083000000	11542000000	1539.1	35	206	321	321	155;250	174;175;176;177;287;288	362;363;366;367;370;371;374;375;376;377;379;380;381;382;383;384;385;386;387;388;389;390;391;392;393;394;395;396;397;398;399;400;401;402;403;404;405;406;407;408;409;410;411;412;413;414;415;416;417;418;419;420;421;422;423;424;425;426;427;428;429;430;431;432;433;434;435;436;437;438;439;440;441;442;443;444;445;446;447;448;449;450;451;452;453;454;455;456;457;458;459;460;461;462;463;464;465;466;467;468…	677;678;682;683;684;685;686;687;688;697;698;699;700;701;702;703;708;709;710;711;712;713;714;715;716;717;718;719;720;721;722;723;724;725;726;727;728;729;730;731;732;733;734;735;736;737;738;739;740;741;742;743;744;745;746;747;748;749;750;751;752;753;754;755;756;757;758;759;760;761;762;763;764;765;766;767;768;769;770;771;772;773;774;775;776;777;778;779;780;781;782;783;784;785;786;787;788;789;790;791…	474	930	20180607_QexHF1_RSLC1_Mateos_Konrat_MFPL_insol_hOPN3_500ng	32618	667	1290	20180607_QexHF1_RSLC1_Mateos_Konrat_MFPL_insol_hOPN3_500ng	15161	667	1290	20180607_QexHF1_RSLC1_Mateos_Konrat_MFPL_insol_hOPN3_500ng	15161
xx|hOPN_construct;CON__sp|P31096|OSTP_BOVIN	323	310	1	41.9124	8.19081e-17	166.14	160.11	41.912		1;2;3;4	S	DKHLKFRISHELDSASSEVN___________	X;X;X;X;X;X;X;X;Phospho (STY);X;X;X;X;Phospho (STY);X;Phospho (STY);Phospho (STY);X;X;X;X;X;X;X;X;X;X;X;X;X;X	XXXXXPPPPPPPPPPPPPPPXXXXXXXXXXX	FRIS(1)HELDS(1)AS(1)S(1)EVN	FRIS(41.91)HELDS(41.91)AS(41.91)S(41.91)EVN	11	3	-0.59576	3501400000	10359000	1051000000	2440000000	426.53	36	206	323	323	155;250	174;175;176;177;287;288	361;367;369;372;373;376;378;379;381;382;383;384;385;386;387;388;389;390;391;392;393;394;395;396;397;398;399;400;401;402;403;404;405;406;407;408;409;410;411;412;413;414;415;416;417;418;419;420;421;422;423;424;425;426;427;428;429;430;431;432;433;434;435;436;437;438;439;440;441;442;443;444;445;446;447;448;449;450;451;452;453;454;455;456;457;458;459;460;461;462;463;464;465;466;467;468;469;470;471;472…	676;687;688;692;693;694;695;696;704;705;706;707;786;787;788;789;790;791;792;793;794;795;796;797;798;799;800;801;802;803;804;805;806;807;808;809;810;811;812;813;814;815;816;821;822;823;824;825;826;827;828;837;838;839;840;841;842;843;844;845;846;847;848;849;850;851;852;853;854;855;856;857;858;859;860;861;862;863;864;865;866;867;868;869;870;871;872;873;874;875;876;877;878;879;880;881;882;883;884;885…	474	930	20180607_QexHF1_RSLC1_Mateos_Konrat_MFPL_insol_hOPN3_500ng	32618	667	1290	20180607_QexHF1_RSLC1_Mateos_Konrat_MFPL_insol_hOPN3_500ng	15161	667	1290	20180607_QexHF1_RSLC1_Mateos_Konrat_MFPL_insol_hOPN3_500ng	15161
xx|hOPN_construct;CON__sp|P31096|OSTP_BOVIN	324	311	1	41.9124	1.4574e-12	152.69	144.97	41.912		1;2;3;4	S	KHLKFRISHELDSASSEVN____________	X;X;X;X;X;X;X;Phospho (STY);X;X;X;X;Phospho (STY);X;Phospho (STY);Phospho (STY);X;X;X;X;X;X;X;X;X;X;X;X;X;X;X	XXXXPPPPPPPPPPPPPPPXXXXXXXXXXXX	FRIS(1)HELDS(1)AS(1)S(1)EVN	FRIS(41.91)HELDS(41.91)AS(41.91)S(41.91)EVN	12	3	-0.59576	9492900000	19022000	218000000	9255900000	1156.4	37	206	324	324	155;250	174;175;176;177;287;288	366;374;375;377;378;379;380;381;383;384;385;386;387;388;389;390;391;392;393;394;395;396;397;398;399;400;401;402;403;404;405;406;407;408;409;410;411;412;413;414;415;416;417;418;419;420;421;422;423;424;425;426;427;428;429;430;431;432;433;434;435;436;437;438;439;440;441;442;443;444;445;446;447;448;449;450;451;452;453;454;455;456;457;458;459;460;461;462;463;464;465;466;467;468;469;470;471;472;473;474…	682;683;684;685;686;708;709;710;711;712;713;714;715;716;717;718;719;720;721;722;723;724;725;726;727;728;729;730;731;732;733;734;735;736;737;738;739;740;741;742;743;744;745;746;747;748;749;750;751;752;753;754;755;756;757;758;759;760;761;762;763;764;765;766;767;768;769;770;771;772;773;774;775;776;777;778;779;780;781;782;783;784;785;817;818;819;820;821;822;823;824;825;826;827;828;829;830;831;832;833…	474	930	20180607_QexHF1_RSLC1_Mateos_Konrat_MFPL_insol_hOPN3_500ng	32618	664	1280	20180607_QexHF1_RSLC1_Mateos_Konrat_MFPL_insol_hOPN3_500ng	11451	666	1286	20180607_QexHF1_RSLC1_Mateos_Konrat_MFPL_insol_hOPN3_500ng	14621

## Sheet: sequence coverage
Sequence coverage (in red)
	MKHHHHHHPMSDYDIPTTENLYFQ/GAMGIPVKQADSGSSEEKQLYNKY
	PDAVATWLNPDPSQKQNLLAPQNAVSSEETNDFKQETLPSKSNESHDHM
	DDMDDEDDDDHVDSQDSIDSNDSDDVDDTDDSHQSDESHHSDESDELVT
	DFPTDLPATEVFTPVVPTVDTYDGRGDSVVYGLRSKSKKFRRPDIQYPD
	ATDEDITSHMESEELNGAYKAIPVAQDLNAPSDWDSRGKDSYETSQLDD
	QSAETHSHKQSRLYKRKANDESNEHSDVIDSQELSKVSREFHSHEFHSH
	EDMLVVDPKSKEEDKHLKFRISHELDSASSEVN
